# Supplementary material for: Apolipoprotein A-IV is induced by high-fat diets and mediates positive effects on glucose and lipid metabolism
Source: Mol Metab. 2025 Mar 1;95:102119. doi: 10.1016/j.molmet.2025.102119 (PMC11938269; doi:10.1016/j.molmet.2025.102119)
Supplement: Multimedia component 2 [file mmc2.xlsx]

## Sheet: DH_EXP192_Liver_Routput
Protein.Ids	Gene.Names	Protein.Names	Sex_LogP	Condition_LogP	Interaction_LogP	ApoA4Vehicle_FemaleFoldLog2	ApoA4Vehicle_MaleFoldLog2	Female_ApoA4_1	Female_ApoA4_2	Female_ApoA4_3	Female_ApoA4_4	Female_ApoA4_5	Female_ApoA4_6	Female_ApoA4_7	Female_ApoA4_8	Female_Vehicle_1	Female_Vehicle_2	Female_Vehicle_3	Female_Vehicle_4	Female_Vehicle_5	Female_Vehicle_6	Female_Vehicle_7	Female_Vehicle_8	Male_ApoA4_1	Male_ApoA4_2	Male_ApoA4_3	Male_ApoA4_4	Male_ApoA4_5	Male_ApoA4_6	Male_ApoA4_7	Male_ApoA4_8	Male_Vehicle_1	Male_Vehicle_2	Male_Vehicle_3	Male_Vehicle_4	Male_Vehicle_5	Male_Vehicle_6	Male_Vehicle_7	Male_Vehicle_8
A6X935;A6X935-2	Itih4	Inter alpha-trypsin inhibitor, heavy chain 4	4.66612	13.173	0.0189848	1.77358	1.80591	20800000	19200000	19300000	17300000	21100000	19600000	20300000	20300000	5010000	7770000	6200000	6250000	5470000	4880000	10500000	4900000	13100000	16300000	12100000	15200000	9620000	16100000	14800000	15700000	3290000	3700000	4210000	4230000	4990000	6670000	5770000	4350000
P01027	C3	Complement C3	7.43005	13.173	0.000130612	0.84943	1.34202	60600000	56300000	68500000	54200000	64900000	60300000	68900000	60200000	31700000	37000000	36700000	32000000	30400000	29400000	38300000	35100000	41800000	51300000	49200000	49300000	36800000	48100000	48400000	51600000	19300000	19200000	18000000	18600000	18800000	24100000	22100000	21900000
Q9EQ32;Q9EQ32-2;Q9EQ32-3	Pik3ap1	Phosphoinositide 3-kinase adapter protein 1	8.50207	12.2658	0.000130612	0.536433	0.57289	3820000	3380000	3830000	3730000	3810000	3770000	3940000	3790000	2480000	2630000	2650000	2640000	2580000	2670000	2480000	2610000	2720000	3330000	3040000	2560000	3060000	2910000	2680000	3080000	1960000	1770000	1790000	2200000	1990000	2040000	2010000	2230000
Q5NBU8;Q5NBU8-3	Xaf1	XIAP-associated factor 1	3.97124	11.9174	0.000130612	1.77701	2.49227	2370000	2520000	2270000	2730000	2580000	2140000	1840000	2130000	817530	546155	579491	695500	493072	917948	888383	658393	2140000	1710000	1780000	1960000	811520	1510000	1850000	1760000	302525	320414	304121	469230	308737	473996	339793	301542
P33587	Proc	Vitamin K-dependent protein C	3.50204	11.7074	0.000130612	-1.38733	-1.02987	817808	905216	635001	741522	938984	870356	706351	768619	2080000	2500000	2080000	2600000	1920000	2070000	1820000	1880000	1130000	1360000	1090000	1210000	1790000	1180000	1430000	1060000	NA	2200000	2560000	2690000	2420000	2290000	2440000	2740000
Q60766;Q60766-2	Irgm1	Immunity-related GTPase family M protein 1	2.32386	10.8434	0.000130612	0.969528	1.25678	27100000	31200000	28900000	32700000	30500000	24200000	30400000	33800000	16600000	15200000	16100000	16300000	15900000	14900000	14300000	14700000	28000000	23700000	27600000	24700000	16800000	27600000	29200000	29600000	11400000	11200000	11600000	14100000	12400000	15600000	11500000	11500000
Q91WP6	Serpina3n	Serine protease inhibitor A3N	2.2656	10.8255	0.0189848	3.62218	3.01997	37700000	27900000	29600000	34800000	27700000	33400000	32500000	31900000	3490000	2050000	4090000	2650000	2200000	2580000	11800000	1550000	18900000	21900000	17600000	28800000	4820000	23200000	24500000	24200000	NA	2780000	2030000	3130000	3370000	3580000	2270000	2140000
E9PV24;E9PV24-2	Fga	Fibrinogen alpha chain	1.7941	10.6981	0.000130612	1.46571	1.37351	74400000	69500000	66700000	75100000	67800000	60200000	74700000	76900000	19000000	34700000	27700000	20900000	26600000	25500000	46500000	25400000	52500000	60200000	60500000	60500000	33300000	66600000	62800000	66000000	21300000	21500000	27700000	23800000	28400000	22800000	29300000	22900000
Q8K0E8	Fgb	Fibrinogen beta chain	1.33719	10.2837	0.000130612	1.56861	1.40015	99700000	84700000	88300000	99400000	85600000	83300000	97800000	95900000	23600000	42200000	32200000	28700000	31500000	28200000	66000000	30600000	75200000	79300000	81900000	82000000	41000000	86500000	91100000	84700000	25500000	24800000	33100000	33400000	30200000	31900000	35300000	25900000
E9Q555	Rnf213	E3 ubiquitin-protein ligase RNF213	0.125594	10.1463	0.000130612	1.95318	2.03064	13400000	13900000	16400000	14100000	15200000	12500000	15400000	14400000	4570000	3320000	3830000	3530000	3050000	3910000	6420000	3320000	13400000	13800000	16500000	16700000	4400000	14400000	15100000	17700000	3530000	3560000	3890000	4210000	3260000	3840000	3630000	3590000
Q9QZ85	Iigp1	Interferon-inducible GTPase 1	1.10997	10.0386	0.000130612	0.898261	1.66183	62900000	68700000	69000000	83400000	70600000	56600000	74100000	73700000	38800000	35100000	41600000	37700000	37200000	36700000	33100000	38800000	56000000	75000000	78000000	72000000	40200000	73400000	76600000	82700000	23300000	23300000	21700000	21200000	24400000	33600000	27500000	23600000
P42225	Stat1	Signal transducer and activator of transcription 1	2.27093	10.0192	0.000130612	1.10324	1.6368	49900000	51100000	56500000	84200000	59700000	55000000	54800000	60300000	25400000	19800000	26900000	26500000	21600000	31200000	28600000	23200000	51300000	46700000	54500000	50300000	29700000	51000000	51000000	59300000	15700000	15000000	16100000	20100000	18700000	18400000	16700000	14400000
Q71KU9	Fgl1	Fibrinogen-like protein 1	1.06794	9.94971	0.000130612	1.47259	1.98769	3570000	4050000	3470000	4300000	3560000	3310000	3590000	4300000	1250000	1150000	1600000	789176	1280000	1300000	2280000	1540000	3440000	2080000	2820000	2870000	2670000	3310000	3580000	3520000	NA	NA	746278	779120	NA	1530000	993301	656168
Q923B6	Steap4	Metalloreductase STEAP4	0.854404	9.84698	0.000130612	3.16399	3.02083	97100000	88200000	79400000	94800000	75300000	76100000	93600000	86400000	9520000	9750000	10800000	9730000	9410000	8330000	54700000	10100000	74500000	70900000	75700000	76400000	15400000	85800000	87400000	87200000	9050000	9130000	9240000	9830000	8970000	15100000	12800000	9500000
Q3UIR3	Dtx3l	E3 ubiquitin-protein ligase DTX3L	2.59111	9.77826	0.000130612	0.526242	0.578818	12400000	13400000	13700000	14000000	13300000	13300000	12400000	12900000	9240000	9050000	9320000	9790000	9130000	9230000	10800000	9100000	11200000	13500000	12500000	12700000	10100000	12100000	11100000	12600000	8280000	8460000	9860000	7880000	6980000	8190000	9580000	7740000
P21981	Tgm2	Protein-glutamine gamma-glutamyltransferase 2	7.60846	9.6353	0.000130612	0.43109	0.49253	48700000	47900000	45200000	48500000	53900000	43800000	46800000	48800000	36300000	37600000	33100000	38400000	33200000	35200000	31700000	36600000	34800000	36200000	36800000	36500000	37700000	35600000	41200000	39600000	25200000	26600000	23300000	23900000	25800000	32600000	26300000	30100000
Q61646	Hp	Haptoglobin	0.154424	9.6353	0.000130612	2.85892	2.28515	81400000	77800000	72600000	67000000	73600000	55900000	72800000	85400000	6570000	11200000	15600000	6590000	8980000	8920000	47100000	13600000	52700000	86500000	65500000	70900000	28500000	82500000	87200000	72400000	16100000	14400000	12200000	9280000	16600000	23800000	15000000	12400000
Q9Z0E6	Gbp2	Guanylate-binding protein 2	1.55412	9.60314	0.000130612	2.94142	3.40686	9300000	10600000	12700000	11600000	12800000	8130000	10100000	12200000	1330000	1500000	1630000	916752	1390000	1750000	2800000	1160000	5080000	7450000	8560000	6200000	1950000	9100000	8900000	7490000	NA	NA	1190000	586734	704292	1890000	NA	472449
Q64339	Isg15	Ubiquitin-like protein ISG15	0.162745	9.43993	0.000130612	2.76438	3.59356	114000000	144000000	189000000	155000000	157000000	91000000	146000000	164000000	17400000	27600000	18200000	18200000	21600000	23800000	22700000	27200000	133000000	163000000	145000000	158000000	27400000	142000000	163000000	207000000	10600000	10500000	14300000	12100000	17300000	16100000	10000000	13000000
Q8VCM7	Fgg	Fibrinogen gamma chain	1.47569	9.40222	0.000130612	1.7625	1.58666	175000000	148000000	142000000	173000000	138000000	111000000	162000000	156000000	32500000	54400000	48700000	41000000	45500000	40600000	99400000	44100000	94800000	119000000	132000000	123000000	57100000	145000000	140000000	141000000	38200000	37700000	48900000	45500000	47600000	39400000	45900000	39400000
O35744	Chil3	Chitinase-like protein 3	1.48337	8.91991	0.000130612	3.51926	3.08586	49200000	26000000	48200000	50600000	34500000	34700000	41400000	42300000	4100000	5760000	3180000	3600000	1640000	3330000	19400000	3700000	30900000	26400000	27600000	27100000	4050000	37200000	37900000	38200000	3050000	3030000	3430000	3810000	3590000	4780000	2320000	3460000
Q8CAS9;Q8CAS9-2;Q8CAS9-3	Parp9	Protein mono-ADP-ribosyltransferase PARP9	2.53734	8.79312	0.000130612	0.908455	0.836864	5280000	5290000	5550000	4740000	5370000	4510000	4780000	5100000	2930000	2610000	2260000	3260000	2760000	2770000	2500000	2920000	3830000	4560000	4560000	4740000	2530000	3540000	3960000	4720000	2090000	2680000	2820000	2690000	1730000	3080000	2050000	2070000
P97369	Ncf4	Neutrophil cytosol factor 4	0.704795	8.7122	0.000130612	2.02904	2.18483	961017	579385	1000000	1030000	898245	767256	874978	952805	224062	229478	172619	244546	190948	148848	233078	241053	865030	741325	757885	365242	275264	940506	881902	768239	167826	NA	200456	156011	161733	226871	161215	241326
Q00519	Xdh	Xanthine dehydrogenase/oxidase	1.1875	8.70638	0.000130612	0.258433	0.256295	46900000	45400000	48500000	47300000	49200000	45500000	45300000	47000000	39800000	39400000	36000000	42000000	37400000	39200000	39300000	38200000	42000000	46400000	45300000	46600000	42400000	44400000	42300000	47200000	36400000	37600000	37700000	37500000	41300000	41400000	36700000	37000000
O08692	Ngp	Neutrophilic granule protein	0.258611	8.66843	0.000130612	5.39551	5.59877	69500000	40100000	94700000	84300000	61800000	65000000	75300000	86200000	1910000	2600000	2300000	1530000	1360000	1200000	22800000	1470000	70700000	67900000	64100000	53800000	2840000	91200000	78400000	93300000	1140000	1340000	769156	3430000	1600000	1520000	1200000	2180000
Q793I8	Tifa	TRAF-interacting protein with FHA domain-containing protein A	0.467782	8.64318	0.000130612	3.63677	3.97777	10200000	9030000	8250000	10100000	8180000	7170000	10100000	10300000	332193	841479	1060000	696457	672039	1320000	3610000	577173	6880000	6490000	8140000	7360000	518325	10400000	10800000	11200000	218336	359202	540977	146618	NA	545014	502982	491897
P15535;P15535-2	B4galt1	Beta-1,4-galactosyltransferase 1	3.83927	8.59298	0.000130612	0.669006	0.725091	3360000	3470000	3510000	3760000	3720000	3740000	3460000	3140000	2260000	2010000	2310000	1840000	2130000	2260000	2980000	1920000	NA	3060000	3220000	2820000	2160000	NA	2990000	3190000	1770000	1960000	1790000	1840000	1880000	2210000	1740000	1820000
P35951	Ldlr	Low-density lipoprotein receptor	3.63322	8.52259	0.000130612	-1.54396	-0.995635	866233	793609	925865	1200000	473096	791401	679618	1360000	1860000	2340000	2410000	3340000	2410000	2430000	3450000	3430000	1550000	1570000	1600000	1240000	2820000	1820000	2140000	1710000	3830000	3740000	3240000	3120000	3360000	2950000	2980000	3550000
P10107	Anxa1	Annexin A1	0.60205	8.51779	0.000130612	2.25972	2.53277	12700000	8000000	15600000	15900000	11200000	11600000	13400000	15300000	1580000	2970000	2760000	1980000	2960000	2690000	4970000	2010000	12300000	10500000	9790000	9110000	2510000	15000000	13800000	15800000	1650000	1860000	1300000	2570000	2080000	1760000	2190000	2300000
Q9R233;Q9R233-2	Tapbp	Tapasin	4.5463	8.51779	0.000130612	0.597346	0.992955	17400000	15100000	19500000	22300000	17700000	14900000	16300000	19600000	11800000	10500000	11900000	13000000	10500000	11800000	11300000	11400000	13400000	13800000	15200000	12900000	13400000	14800000	15800000	16200000	6020000	6700000	9600000	9440000	7250000	10300000	7120000	5080000
P31725	S100a9	Protein S100-A9	0.28903	8.42353	0.000130612	5.63646	5.6579	417000000	226000000	560000000	536000000	361000000	382000000	459000000	472000000	7880000	6570000	12700000	9730000	7860000	7020000	122000000	11900000	393000000	353000000	381000000	326000000	7080000	570000000	445000000	547000000	7670000	7660000	5540000	16800000	7390000	8000000	7620000	8730000
O35744;Q91Z98	Chil3;Chil4	Chitinase-like protein 3	1.41745	8.41179	0.000130612	2.7112	2.49739	60500000	34700000	54500000	69700000	45500000	43100000	56500000	59900000	9180000	8450000	8200000	10000000	4700000	7790000	26800000	8500000	35300000	39800000	34700000	30400000	9320000	55000000	48100000	51200000	5960000	6370000	5970000	5900000	13100000	8180000	7460000	6930000
Q91XB0	Trex1	Three-prime repair exonuclease 1	0.017678	8.30313	0.000130612	1.93689	2.30651	2810000	2880000	3780000	4210000	3250000	2050000	3300000	3470000	925429	814828	823563	731931	628456	887164	1450000	954643	3180000	3790000	4030000	3810000	786086	3740000	3350000	4690000	678607	696993	741698	357870	780488	932598	889014	830134
Q60590	Orm1	Alpha-1-acid glycoprotein 1	1.49537	8.21653	0.000130612	2.1472	2.23673	24200000	21000000	17800000	21300000	18800000	16100000	19800000	20200000	2810000	5650000	5580000	4810000	4220000	3910000	16800000	3300000	11300000	16400000	17500000	14600000	6130000	17300000	20200000	18000000	3390000	3270000	4940000	2640000	3760000	5740000	5530000	2920000
P14901	Hmox1	Heme oxygenase 1	0.105656	8.20463	0.000130612	1.61779	1.5025	12100000	10300000	11200000	13300000	11900000	11800000	14500000	14500000	3890000	4120000	5230000	3930000	1970000	2780000	7670000	2910000	11000000	14400000	10000000	12100000	3990000	15200000	14700000	11700000	4570000	3710000	3770000	5410000	4760000	3450000	3830000	4690000
P13597;P13597-2	Icam1	Intercellular adhesion molecule 1	1.49575	8.16752	0.000130612	1.87313	2.04872	15500000	13500000	17600000	18200000	16200000	16000000	16000000	16700000	4270000	4790000	4210000	4040000	3290000	4520000	15000000	4780000	13000000	11500000	12700000	12900000	5620000	14600000	18800000	16200000	2240000	1630000	2880000	3310000	2950000	4830000	4340000	3840000
E9Q414	Apob	Apolipoprotein B-100	2.88224	8.11451	0.000130612	-0.361867	-0.278494	11100000	11800000	11500000	10800000	12600000	11000000	12000000	11300000	15300000	14600000	14100000	14000000	15300000	14600000	14700000	16900000	11600000	14200000	13200000	12600000	14600000	13100000	13300000	12100000	16000000	16100000	14600000	15000000	15800000	15900000	16600000	17700000
P27870;Q9R0C8;Q9R0C8-4	Vav1	Proto-oncogene vav	3.8495	8.01461	0.000130612	0.851756	0.780719	486757	401055	565254	644086	539190	517465	491131	488121	276984	242530	298334	281889	273099	299064	330206	216754	378655	282197	330136	370748	316973	426086	444268	417218	223192	194780	240858	160248	196742	331115	217031	219179
Q8BTM8	Flna	Filamin-A	3.41085	7.74873	0.000130612	0.805353	0.887339	12500000	9060000	14400000	13600000	12700000	12200000	11500000	14400000	5600000	10700000	7140000	6870000	7280000	8450000	8670000	6430000	9780000	9550000	9480000	9520000	7660000	11100000	12700000	11900000	4220000	4510000	5260000	5190000	5720000	4760000	5730000	5580000
O70145	Ncf2	Neutrophil cytosol factor 2	1.00329	7.68459	0.000130612	1.99075	1.98578	2160000	1120000	2990000	3120000	2200000	2450000	2660000	2790000	422820	642858	868846	280304	NA	612721	972344	836274	1850000	1940000	2120000	1730000	853874	2640000	2180000	2660000	372474	438081	356708	757374	644185	558597	466455	721385
P28033;P28033-3	Cebpb	CCAAT/enhancer-binding protein beta	1.51318	7.68459	0.000130612	1.51575	1.17803	2180000	1580000	1570000	1880000	1380000	1150000	1960000	2070000	559495	642526	704984	535801	508962	745348	637455	572558	779681	1170000	1460000	1070000	980756	1550000	1610000	1260000	NA	420133	498050	967112	537254	536975	369783	558340
P42227;P42227-2;P42227-3	Stat3	Signal transducer and activator of transcription 3	5.59464	7.68459	0.000130612	0.757001	0.485748	6370000	6140000	6670000	6440000	6800000	5400000	6770000	6120000	4670000	3720000	4530000	3860000	3480000	3490000	4130000	3460000	3080000	3690000	4560000	4390000	4850000	4810000	4430000	5530000	3030000	3140000	3280000	2870000	2180000	3710000	3310000	3350000
Q3U5Q7	Cmpk2	UMP-CMP kinase 2, mitochondrial	0.125929	7.54737	0.0189848	1.15375	2.2294	7160000	7050000	11800000	10500000	9230000	6500000	9170000	11300000	3830000	6530000	3060000	3440000	5010000	5060000	3870000	4400000	10300000	13100000	11800000	11600000	5300000	11200000	12400000	17400000	1480000	3000000	2000000	3460000	3460000	2570000	2420000	1740000
O89053	Coro1a	Coronin-1A	1.52036	7.54737	0.000130612	1.35142	1.45746	9140000	6580000	11400000	11000000	10600000	8200000	10400000	10800000	2960000	4450000	4260000	3970000	3710000	3740000	5580000	4490000	6440000	8490000	7410000	7960000	2850000	9610000	10300000	10700000	1670000	1930000	2850000	3990000	3220000	3140000	2810000	3280000
Q8QZR1	Tat	Tyrosine aminotransferase	2.90864	7.42108	0.0616612	2.52436	2.23375	54800000	28100000	27200000	44700000	22000000	29200000	34200000	41200000	5480000	6950000	5330000	5540000	3920000	3750000	11200000	6790000	13000000	14800000	25200000	16000000	7830000	23100000	19700000	21500000	3580000	3680000	3910000	8480000	4080000	3190000	2770000	7720000
Q91X72	Hpx	Hemopexin	0.923657	7.42108	0.000130612	1.39906	1.00509	108000000	75400000	83200000	102000000	91100000	63300000	88500000	106000000	23500000	49100000	43800000	35500000	32600000	28700000	62400000	32100000	67600000	69700000	72200000	67800000	43200000	87000000	100000000	93000000	23600000	24500000	41900000	41400000	41300000	40300000	30400000	25800000
P04186	Cfb	Complement factor B	0.745596	7.40451	0.000130612	0.841173	0.960051	4720000	4040000	3890000	4560000	4910000	4510000	5320000	5860000	2030000	3200000	2870000	2550000	2160000	2430000	4150000	2630000	4570000	4810000	4180000	4060000	2760000	4960000	5060000	4690000	2310000	2010000	2360000	2570000	2590000	2620000	2400000	2090000
Q8CBA2	Slfn5	Schlafen family member 5	0.930611	7.40004	0.000130612	1.28869	1.63496	1490000	1200000	1710000	2230000	1410000	1220000	1260000	1370000	540548	564058	652947	534173	486052	574349	573862	589798	1520000	1040000	1260000	1060000	543517	1200000	1480000	1700000	NA	396035	340467	569605	443814	372778	318263	406859
Q9JKF1	Iqgap1	Ras GTPase-activating-like protein IQGAP1	3.1636	7.32826	0.000130612	0.777608	0.784813	19100000	12800000	17600000	23100000	18600000	18600000	15600000	21100000	11000000	10800000	10300000	11200000	9730000	10900000	9700000	11300000	13200000	14700000	10900000	14100000	14900000	14000000	16300000	13200000	7580000	7730000	7280000	11700000	8580000	10200000	7270000	9990000
P30681	Hmgb2	High mobility group protein B2	3.02854	7.13896	0.000130612	1.08729	1.34924	5220000	3200000	5700000	6550000	4750000	3810000	5510000	5590000	2220000	2660000	2940000	2270000	2550000	2620000	2470000	2500000	2840000	3910000	4180000	3430000	2240000	4250000	4090000	5010000	880196	1370000	1750000	2360000	1660000	1440000	1610000	1530000
P08226	Apoe	Apolipoprotein E	2.22949	7.07451	0.000130612	-0.66317	-0.437467	69700000	79800000	75800000	66400000	80300000	72600000	71100000	78700000	104000000	129000000	126000000	107000000	111000000	124000000	97300000	129000000	72400000	104000000	86600000	82100000	127000000	90900000	93500000	87800000	120000000	120000000	121000000	121000000	139000000	115000000	145000000	133000000
Q71LX4;P26039	Tln1;Tln2	Talin-1	6.50968	6.97901	0.000130612	0.350281	0.337035	16500000	14200000	17200000	16900000	15400000	17300000	15900000	17600000	13300000	14300000	11800000	13000000	12000000	12800000	13300000	13200000	12700000	11900000	11900000	13500000	14200000	12900000	14700000	13900000	10200000	9160000	9770000	8590000	11500000	11000000	10700000	11400000
Q8R2Q8	Bst2	Bone marrow stromal antigen 2	0.836052	6.97901	0.000130612	1.15266	1.2713	2790000	2430000	3610000	3960000	3310000	3860000	3660000	3740000	2200000	1590000	1060000	2090000	1350000	2340000	1340000	1680000	3120000	2660000	3180000	2350000	1740000	3770000	3930000	3830000	1030000	1330000	1420000	1440000	1280000	2040000	1070000	1120000
P15379;P15379-7;P15379-8;P15379-4;P15379-9;P15379-5;P15379-6;P15379-10;P15379-11;P15379-12;P15379-13;P15379-3;P15379-2	Cd44	CD44 antigen	1.8489	6.95616	0.000130612	1.44906	1.52278	4360000	2350000	4640000	5620000	4370000	5480000	4040000	5090000	1640000	695149	2490000	391492	2240000	1380000	2060000	1660000	3830000	3110000	3160000	2260000	2440000	3130000	2690000	3680000	423552	1250000	428422	1740000	NA	1370000	NA	921614
P11835	Itgb2	Integrin beta-2	0.079865	6.92631	0.000130612	1.59164	1.56585	6780000	4220000	6820000	6270000	5170000	6720000	5380000	7630000	1450000	2730000	2200000	2410000	1570000	2110000	2910000	1790000	5500000	5650000	4900000	5600000	2410000	5790000	7320000	6910000	NA	4390000	1900000	2410000	3340000	1040000	1690000	1250000
Q61599	Arhgdib	Rho GDP-dissociation inhibitor 2	1.55321	6.92251	0.000130612	1.3013	1.24508	21300000	14800000	25000000	24100000	22100000	17100000	20600000	26100000	8760000	10700000	8100000	8340000	9240000	7320000	10300000	8850000	8420000	14800000	16300000	16600000	8840000	22100000	21600000	23800000	7260000	6660000	6150000	4180000	8600000	6930000	6950000	7430000
Q8R151	Znfx1	NFX1-type zinc finger-containing protein 1	0.044186	6.80809	0.000130612	1.31062	1.18198	1440000	1610000	2010000	1800000	1710000	1080000	1990000	1530000	686030	877301	652422	595548	489091	852442	1140000	585677	1600000	1890000	1780000	1500000	693678	1660000	1870000	2300000	732804	804186	579717	331172	783367	870020	841859	469407
P49710	Hcls1	Hematopoietic lineage cell-specific protein	3.26251	6.73156	0.000130612	1.07259	1.15136	2130000	1470000	2280000	2510000	1870000	2220000	2110000	2400000	858540	1290000	1370000	1090000	978271	831609	714939	1400000	1870000	1030000	1540000	1280000	1420000	1360000	1510000	1870000	338246	538200	664812	1370000	953330	580882	654276	832673
Q9WTQ5;Q9WTQ5-2	Akap12	A-kinase anchor protein 12	2.84407	6.63267	0.558121	2.35555	0.854731	858698	812950	949670	769231	1000000	764794	966025	1070000	123008	361568	161246	306118	NA	176671	461485	171514	278612	407335	605667	589618	234961	528453	421102	772204	NA	236014	370412	NA	191754	338418	289060	191206
P16110	Lgals3	Galectin-3	4.2033	6.60216	0.000130612	0.772194	0.757947	3800000	3100000	3800000	4450000	4180000	3180000	3430000	4120000	2050000	2240000	2730000	2230000	1930000	2220000	3280000	2080000	3180000	2450000	2650000	2630000	2210000	2660000	3400000	2900000	1580000	1560000	1530000	2180000	1900000	2150000	1390000	1480000
Q03734	Serpina3m	Serine protease inhibitor A3M	1.91592	6.53933	0.000130612	1.29414	1.32716	3780000	3810000	2900000	4620000	3620000	5040000	4160000	4750000	1130000	1820000	1580000	1030000	1670000	1320000	1820000	1800000	3590000	1520000	3820000	3090000	1110000	2400000	3640000	2430000	NA	1110000	1090000	1050000	633253	1180000	1580000	NA
Q07797	Lgals3bp	Galectin-3-binding protein	3.48145	6.53933	0.000130612	0.689756	0.770252	9580000	9260000	11000000	7500000	10100000	8340000	9760000	12100000	7060000	5870000	6540000	5970000	6020000	7350000	5890000	5870000	8100000	7830000	6700000	8740000	6600000	7050000	8420000	8440000	2490000	3960000	4580000	2510000	6370000	5530000	5490000	4760000
Q8VI94	Oasl1	2'-5'-oligoadenylate synthase-like protein 1	0.417341	6.53933	0.000130612	1.62726	2.3455	2270000	3960000	5620000	3040000	3000000	1450000	3150000	2630000	1280000	925163	1100000	1030000	1070000	615642	838076	905137	3770000	3970000	4950000	4000000	1220000	3950000	4930000	5940000	407628	868238	671690	824304	955736	743859	975362	661667
Q9JKX3;Q9JKX3-3	Tfr2	Transferrin receptor protein 2	0.0383437	6.38847	0.000130612	-1.01381	-0.74366	1320000	1690000	1430000	1840000	1770000	1270000	1800000	1420000	2840000	2970000	4050000	2920000	2480000	3330000	4070000	3390000	1190000	1320000	2670000	1570000	2660000	1700000	2200000	1740000	2840000	2300000	3230000	3420000	2450000	2640000	2920000	3290000
Q921M7	Cyrib	CYFIP-related Rac1 interactor B	3.93227	6.38748	0.000130612	0.55122	0.604745	3460000	2750000	3860000	3810000	3350000	3200000	2440000	2830000	2430000	1990000	2160000	2430000	2370000	2180000	2010000	2290000	2780000	2300000	2200000	2490000	2840000	2560000	2580000	2800000	1570000	1600000	1880000	1650000	1020000	1910000	1730000	1900000
Q60953;Q60953-2	Pml	Protein PML	7.37137	6.23685	0.000130612	0.491082	0.742155	4020000	4160000	3850000	4710000	4340000	3820000	3800000	4690000	2870000	3800000	2830000	3200000	2920000	2900000	2100000	3230000	2400000	2300000	2770000	2940000	3600000	2320000	3250000	2800000	1370000	1640000	1840000	2140000	1940000	1620000	1510000	1690000
Q4PZA2;Q4PZA2-2;Q4PZA2-3;Q4PZA2-4	Ece1	Endothelin-converting enzyme 1	0.571603	6.21749	0.000130612	-0.404927	-0.449567	2750000	2800000	2710000	2060000	2860000	2300000	2660000	1920000	3470000	3750000	3390000	3530000	3580000	4560000	2940000	4330000	2670000	2540000	2660000	2800000	3170000	2200000	2950000	2920000	3550000	3650000	4290000	4680000	3730000	3370000	3940000	3740000
Q03963	Eif2ak2	Interferon-induced, double-stranded RNA-activated protein kinase	0.208126	6.20112	0.000130612	1.18259	0.979166	2540000	3040000	3160000	3360000	2930000	1940000	2420000	2790000	1620000	1190000	2080000	1330000	873486	1070000	1050000	1510000	1080000	2660000	2840000	2490000	2230000	3050000	3080000	3370000	1420000	1370000	1460000	706821	1640000	1430000	984316	1220000
Q75N73;Q75N73-3	Slc39a14	Metal cation symporter ZIP14	0.570598	6.18136	0.000130612	1.16608	0.751574	8390000	7800000	5200000	8070000	6930000	7100000	6310000	6970000	3510000	3180000	3090000	3000000	2390000	3240000	6780000	2760000	7650000	7030000	7950000	7700000	3910000	7270000	7570000	8480000	4610000	4050000	4430000	5110000	4710000	4800000	3950000	4370000
P07361;Q60590	Orm1;Orm2	Alpha-1-acid glycoprotein 2	0.00431275	6.14877	0.000130612	2.94758	2.9352	51800000	49700000	38300000	46500000	44100000	45100000	56100000	55400000	7590000	12200000	6050000	6120000	6350000	5500000	37200000	2470000	29500000	41700000	46500000	33900000	9150000	45800000	50500000	46400000	NA	4560000	NA	NA	5720000	10600000	NA	NA
Q921T2;Q921T2-2;Q921T2-3	Tor1aip1	Torsin-1A-interacting protein 1	0.519912	6.13118	0.000130612	0.290779	0.356731	12500000	10600000	12700000	13300000	11600000	11100000	12900000	13300000	8990000	10500000	10300000	8620000	10300000	10300000	7700000	10300000	11900000	12000000	11000000	11400000	11100000	12700000	13200000	11700000	8180000	7920000	8240000	9730000	9350000	9180000	11000000	9250000
P14427;P01901;P01900;P01902	H2-D1;H2-K1	H-2 class I histocompatibility antigen, D-D alpha chain	5.41782	6.04511	0.000130612	0.469485	0.626256	6510000	5630000	6310000	7250000	5210000	5750000	5120000	6760000	5050000	3900000	5080000	4400000	4310000	4760000	3050000	3610000	5300000	4600000	4360000	4460000	4720000	4400000	3750000	4220000	2710000	2450000	2510000	3730000	3280000	3030000	2680000	3040000
Q61656	Ddx5	Probable ATP-dependent RNA helicase DDX5	2.12685	6.00731	0.000130612	0.325203	0.274681	22600000	20100000	21300000	24200000	20900000	21500000	24000000	23600000	18200000	17800000	18600000	16200000	16700000	17000000	19400000	17400000	17600000	18500000	19300000	21500000	17800000	21900000	21600000	20500000	16100000	16000000	15800000	17100000	17500000	15400000	16800000	19000000
Q8K558;Q8K558-2	Treml1	Trem-like transcript 1 protein	1.62251	5.95957	0.000130612	3.33093	2.26302	816816	396474	697663	883752	836946	922173	889844	886392	70569.4	65620.2	91600.3	37123.4	98172.2	NA	283957	85499.7	512835	403196	224691	471179	28551.3	338098	312217	704896	NA	NA	46494	77219.1	80451.1	NA	NA	NA
P17156;P63017	Hspa2;Hspa8	Heat shock-related 70 kDa protein 2	4.73767	5.94857	0.000130612	0.193115	0.173564	208000000	225000000	213000000	214000000	246000000	226000000	230000000	212000000	208000000	192000000	192000000	182000000	196000000	199000000	184000000	185000000	210000000	197000000	214000000	193000000	186000000	201000000	181000000	200000000	165000000	176000000	169000000	177000000	169000000	180000000	178000000	176000000
P97298	Serpinf1	Pigment epithelium-derived factor	2.44842	5.94256	0.000130612	-0.647277	-0.709744	629219	1030000	769380	1020000	803997	906200	975920	900710	1500000	2000000	1570000	1180000	1330000	935361	1140000	1580000	NA	1080000	993122	1180000	1100000	1000000	1040000	1070000	1410000	1790000	1980000	1910000	2020000	1520000	1710000	1680000
P50543	S100a11	Protein S100-A11	2.0285	5.9071	0.000130612	0.932066	0.817427	11200000	8050000	13500000	12500000	11000000	11200000	10900000	12800000	4800000	7190000	5260000	4420000	6610000	6480000	8410000	5140000	4550000	7170000	7430000	9020000	7510000	12000000	10500000	10000000	NA	5590000	5120000	4690000	4420000	3870000	3910000	5550000
Q91YX5	Lpgat1	Acyl-CoA:lysophosphatidylglycerol acyltransferase 1	3.06851	5.85767	0.000130612	0.459632	0.422815	8580000	9000000	8960000	8050000	11100000	9460000	9270000	7660000	6980000	5530000	7600000	6600000	5540000	6880000	6420000	6460000	7200000	8680000	6770000	6420000	8090000	7870000	6600000	7680000	6400000	5800000	5280000	4780000	5300000	6070000	5110000	6270000
Q3UPF5;Q3UPF5-2	Zc3hav1	Zinc finger CCCH-type antiviral protein 1	1.80835	5.75603	0.000130612	0.473454	0.766457	4630000	6300000	4250000	5720000	5000000	4780000	5080000	5650000	4010000	3600000	3690000	2940000	3660000	4580000	3170000	3580000	4360000	4110000	5030000	5470000	3790000	3480000	5250000	5630000	2420000	2430000	2750000	3870000	2770000	2620000	3050000	2810000
Q61268	Apoc4	Apolipoprotein C-IV	1.40634	5.71465	0.000130612	-2.20331	-1.74153	1320000	2210000	NA	2050000	781284	978189	NA	2130000	8490000	4420000	9380000	6870000	7030000	5180000	10000000	8970000	1520000	6630000	2810000	2630000	6710000	3180000	3130000	7100000	11600000	12500000	10300000	6210000	10800000	7200000	10900000	6990000
Q8BND5;Q8BND5-2;Q8BND5-3	Qsox1	Sulfhydryl oxidase 1	1.16215	5.71465	0.000130612	1.07122	1.50151	3120000	2560000	2630000	2360000	3640000	1850000	2530000	3420000	691145	1960000	856284	1330000	1240000	1230000	2090000	1230000	NA	2440000	2020000	1890000	1380000	3260000	2930000	2600000	NA	861770	1110000	561019	313650	1110000	1220000	773667
Q61107	Gbp4	Guanylate-binding protein 4	2.45981	5.6771	0.000130612	1.29474	1.72765	1380000	1650000	1800000	1320000	1900000	941563	1270000	1860000	754814	780024	968729	325585	537376	402757	665913	569147	1050000	699777	753741	1040000	593162	1190000	705439	1750000	NA	303208	357069	NA	205884	171957	238401	355904
P26039	Tln1	Talin-1	6.61697	5.60258	0.000130612	0.317934	0.300819	26600000	23600000	28700000	30400000	25800000	26800000	27300000	28400000	21900000	23300000	21900000	21400000	21500000	21100000	23500000	20900000	17200000	20000000	20100000	21300000	23500000	22800000	23400000	22900000	16400000	16300000	17900000	17900000	20000000	17500000	18700000	18400000
Q9JJK5	Herpud1	Homocysteine-responsive endoplasmic reticulum-resident ubiquitin-like domain member 1 protein	0.126785	5.60015	0.000130612	1.61581	1.25503	4500000	3420000	2190000	2900000	2920000	2290000	2630000	2760000	902711	944042	1240000	619684	1250000	709591	772932	1740000	1340000	4150000	3160000	3390000	1370000	3490000	2950000	2780000	1340000	1240000	1260000	1190000	1300000	1260000	1380000	1890000
P70441	Slc9a3r1	Na(+)/H(+) exchange regulatory cofactor NHE-RF1	0.488958	5.5995	0.000130612	0.471174	0.324282	62400000	60500000	64200000	63600000	57700000	57400000	62500000	63900000	46400000	48100000	41700000	43700000	42800000	46500000	58900000	41100000	59400000	57700000	59700000	65200000	50300000	63000000	73900000	64100000	46500000	46400000	48500000	48100000	53300000	53300000	58800000	49500000
P41233	Abca1	Phospholipid-transporting ATPase ABCA1	1.87924	5.53879	0.000130612	1.2115	0.732235	15100000	13000000	12100000	15900000	13100000	15700000	14800000	13800000	6790000	5620000	6530000	6120000	4970000	6230000	12400000	5320000	5810000	9170000	9900000	10400000	5070000	14300000	12700000	12400000	4130000	6840000	6140000	5250000	5570000	7140000	6080000	7630000
O35955	Psmb10	Proteasome subunit beta type-10	3.42752	5.53238	0.000130612	0.79279	0.787439	8630000	5860000	9590000	12600000	9110000	10200000	7380000	7320000	5770000	4790000	3440000	4860000	5380000	4380000	5760000	5960000	4690000	6940000	5910000	6960000	5580000	5510000	6500000	7050000	3650000	3360000	3540000	4440000	4370000	3690000	3070000	2700000
Q2EMV9	Parp14	Protein mono-ADP-ribosyltransferase PARP14	0.385822	5.5131	0.000130612	1.53815	1.58682	911552	1180000	1360000	856136	1490000	1270000	917289	1070000	605925	375776	232336	194582	670561	318760	946169	398960	819129	1720000	946747	900967	335439	1340000	1140000	1460000	243462	421022	129885	438399	332346	362339	363978	143589
Q80SU7	Gvin1	Interferon-induced very large GTPase 1	0.309736	5.42889	0.000130612	1.60552	2.49986	1800000	1710000	1850000	3500000	1960000	2000000	1330000	2160000	687929	725995	756505	313253	480984	512478	1260000	564105	3280000	1780000	2190000	3030000	449938	2650000	4130000	4240000	345291	299885	548650	539067	480981	592430	523206	242004
Q62167	Ddx3x	ATP-dependent RNA helicase DDX3X	3.5918	5.38037	0.000130612	0.443217	0.296009	40900000	35300000	36700000	39900000	33300000	32200000	37400000	39500000	28100000	26300000	27500000	24700000	28100000	22600000	27300000	27200000	26700000	29800000	31500000	33000000	18700000	32200000	29500000	29300000	25200000	25300000	23000000	24100000	24200000	26000000	21000000	23400000
P25118	Tnfrsf1a	Tumor necrosis factor receptor superfamily member 1A	1.88671	5.21931	0.000130612	1.22329	1.21751	313968	311045	305066	110632	458645	281777	317001	379260	49489	168678	158317	154361	113336	176364	103498	56525.4	172744	117683	249098	255066	225914	262540	166791	205989	86098.1	45512.2	104179	57791.2	59858.2	119094	99630.3	121720
Q02819	Nucb1	Nucleobindin-1	0.616564	5.17306	0.558121	-0.584963	-0.129511	12200000	14200000	15800000	13600000	15900000	16300000	13100000	12600000	21400000	23000000	20300000	20000000	20200000	22200000	26000000	20200000	16300000	15800000	17900000	19600000	20900000	16500000	19400000	18300000	16000000	18800000	19000000	20600000	20100000	21500000	22300000	19500000
O70570	Pigr	Polymeric immunoglobulin receptor	0.00989766	5.10604	0.000130612	-1.00357	-1.18083	5070000	4450000	3050000	3620000	4550000	4790000	3190000	2410000	7320000	8700000	9420000	9330000	9390000	7480000	4390000	5740000	2740000	4310000	3260000	6490000	7810000	3010000	3330000	3260000	7510000	7810000	7630000	6940000	6910000	7430000	8280000	6530000
P16381;Q61496;Q62095;Q62167	Ddx3x;Ddx3y	ATP-dependent RNA helicase DDX3Y	0.0673565	5.00429	0.000130612	0.408085	0.220266	34300000	34500000	37100000	35500000	33800000	33000000	34500000	35000000	26100000	24800000	26900000	24600000	27000000	25300000	34300000	25900000	31000000	32900000	33700000	35600000	25700000	35100000	35300000	34100000	28200000	29800000	29000000	30000000	28600000	29200000	26900000	31300000
P36371	Tap2	Antigen peptide transporter 2	5.15883	4.99391	0.0616612	1.10262	0.756602	1270000	1100000	1200000	1390000	1520000	1370000	1020000	970323	505572	573182	729702	575103	NA	783436	446093	681103	507967	695930	525574	809504	510054	727038	648495	698207	306233	392580	397875	201568	787604	454092	603420	NA
P06728	Apoa4	Apolipoprotein A-IV	3.3735	4.96138	0.000130612	0.572758	0.361228	18800000	18300000	20600000	20800000	20600000	20000000	21800000	23800000	11900000	16000000	12700000	12500000	14400000	13400000	16500000	14300000	14200000	18200000	12600000	11800000	12300000	16500000	22000000	16500000	11000000	12100000	12200000	12000000	11500000	11900000	13600000	10900000
P01899;P01897	H2-D1	H-2 class I histocompatibility antigen, D-B alpha chain	5.14381	4.86072	0.000130612	0.409724	0.477791	40000000	37700000	41100000	59700000	41300000	37200000	40200000	48600000	30300000	30400000	36300000	31600000	27200000	37200000	24000000	30800000	27400000	29300000	29700000	29000000	34700000	30600000	34700000	33600000	18300000	18200000	19700000	24500000	24300000	21800000	22100000	21500000
Q9CQW9	Ifitm3	Interferon-induced transmembrane protein 3	2.30151	4.85819	0.000130612	0.921193	1.02178	9040000	8570000	10100000	10500000	9470000	6490000	9410000	10300000	5080000	5150000	4380000	4890000	3350000	5090000	6250000	4120000	749600	7180000	7500000	8760000	5610000	8080000	5440000	8540000	3810000	2630000	4060000	2160000	3420000	4920000	3860000	3420000
Q8VIJ6	Sfpq	Splicing factor, proline- and glutamine-rich	3.53762	4.83092	0.000130612	0.19592	0.206123	22200000	18000000	18600000	20500000	17500000	18200000	19200000	19400000	16400000	16800000	16600000	16500000	17600000	16500000	14700000	15700000	15500000	16100000	18000000	17600000	16800000	18500000	16700000	17000000	14600000	14100000	15300000	14700000	13200000	15900000	14400000	15800000
P32067	Ssb	Lupus La protein homolog	3.18604	4.81577	0.000130612	0.240028	0.181026	11600000	10300000	10700000	10900000	9900000	9900000	10700000	11400000	9540000	9830000	8930000	8930000	9240000	9190000	8700000	8380000	9920000	9160000	9190000	9640000	9510000	9650000	9570000	9370000	9010000	8060000	8380000	9950000	8630000	8160000	7390000	8450000
Q04750	Top1	DNA topoisomerase 1	3.51104	4.81577	0.000130612	0.201048	0.213771	12200000	12700000	12800000	12200000	12200000	12500000	12400000	12000000	11300000	11200000	10000000	10400000	10300000	11100000	9480000	11000000	9830000	10300000	11300000	11500000	9760000	11700000	11900000	11800000	9300000	9880000	9810000	9770000	10500000	8150000	10100000	9850000
O35639	Anxa3	Annexin A3	3.87745	4.79193	0.000130612	0.447375	0.469191	8410000	6940000	7250000	9560000	7700000	7790000	7850000	9380000	5010000	6540000	5800000	5870000	6380000	5670000	4670000	3060000	5400000	5890000	4520000	5420000	7460000	6140000	6500000	5330000	2770000	3980000	3300000	4570000	4190000	3810000	4420000	5740000
Q8R5F7;Q8R5F7-2	Ifih1	Interferon-induced helicase C domain-containing protein 1	0.155166	4.72992	0.000130612	0.919	0.997594	2780000	2390000	3680000	4030000	3520000	2900000	3930000	3060000	2680000	951952	2040000	2030000	1510000	1970000	1260000	1360000	3040000	3540000	2950000	3070000	2050000	2270000	2330000	3090000	NA	1250000	NA	2160000	NA	1620000	1380000	NA
P21958	Tap1	Antigen peptide transporter 1	2.29341	4.70222	0.000130612	0.801494	0.616012	1710000	1760000	2460000	2520000	1660000	1590000	1920000	1780000	1220000	911091	714035	856517	777263	1280000	1150000	1120000	1020000	1370000	1630000	1100000	768017	1600000	1420000	1600000	916279	781623	1320000	454839	1070000	922484	904118	400637
P33622	Apoc3	Apolipoprotein C-III	0.789836	4.69917	0.000130612	-0.437294	-0.516622	8020000	10100000	10500000	10000000	9940000	8460000	11300000	5760000	12400000	14600000	11000000	12100000	16600000	18300000	15800000	12400000	11700000	12900000	7840000	8530000	12300000	9410000	13700000	9160000	14000000	15500000	13400000	17700000	15300000	14900000	17700000	13900000
Q8VC97	Upb1	Beta-ureidopropionase	3.23982	4.67973	0.000130612	-0.648803	-0.442518	17700000	13100000	19800000	21000000	11600000	18400000	15700000	18900000	21800000	28100000	33700000	33000000	28500000	26500000	31500000	25600000	25900000	19600000	28100000	28000000	32000000	24800000	23400000	23700000	38600000	36200000	31700000	37900000	30700000	22400000	32700000	41000000
Q61879;Q8VDD5	Myh10;Myh9	Myosin-10	2.88098	4.61409	0.000130612	0.187969	0.327871	36500000	33300000	34000000	34500000	35900000	32700000	36100000	40000000	30400000	29200000	31100000	30900000	29800000	32500000	30900000	31500000	29700000	28400000	33200000	32500000	33700000	33900000	34200000	34100000	26000000	27300000	24900000	32800000	25800000	27500000	24700000	29600000
Q64345	Ifit3	Interferon-induced protein with tetratricopeptide repeats 3	0.223192	4.61409	0.000130612	2.52381	5.06052	1820000	2040000	6630000	3650000	2480000	1280000	1960000	3930000	401996	187495	281533	536668	383956	487245	266499	546074	2330000	3980000	2950000	3910000	315892	3830000	5370000	6710000	110402	40826.5	74208.6	208660	115969	216635	127699	NA
Q9CQI6	Cotl1	Coactosin-like protein	4.10636	4.61409	0.000130612	0.428701	0.413374	20000000	14700000	19800000	19900000	19100000	18100000	16500000	21600000	12900000	15200000	10500000	14300000	14600000	16500000	11500000	15400000	13400000	13800000	11600000	14200000	16100000	14700000	17000000	14900000	10500000	9360000	10600000	11300000	12500000	13200000	9460000	11100000
Q8VCC1	Hpgd	15-hydroxyprostaglandin dehydrogenase [NAD(+)]	0.758735	4.60432	0.000130612	-1.56637	-1.12234	4020000	3830000	4980000	3160000	4520000	6090000	4050000	3910000	11200000	12300000	11600000	14100000	15000000	12500000	4500000	10400000	3920000	3990000	4400000	4870000	12000000	3420000	3070000	3500000	9090000	8970000	8000000	8730000	5410000	6940000	8490000	9160000
Q8VCB3	Gys2	Glycogen [starch] synthase, liver	7.48199	4.55637	0.000130612	-0.497167	-0.283684	28300000	27200000	21700000	23000000	27000000	35500000	22900000	27500000	35500000	37200000	42200000	36300000	36300000	39300000	49600000	40000000	45100000	49500000	47400000	56800000	31500000	49000000	40900000	47400000	58400000	59900000	57000000	49900000	60000000	51200000	55600000	60900000
P34928	Apoc1	Apolipoprotein C-I	4.27058	4.55343	0.000130612	-0.582915	-0.413906	11100000	12600000	11000000	13000000	10800000	11500000	12500000	12000000	15800000	17800000	15700000	17700000	19400000	16600000	17500000	18100000	23200000	15600000	16300000	13900000	15300000	17800000	15900000	16000000	18600000	20700000	22300000	30300000	20700000	19200000	22300000	21800000
P14069	S100a6	Protein S100-A6	0.176735	4.54127	0.000130612	0.944062	1.35197	16900000	9320000	20600000	12000000	11600000	13000000	12800000	17800000	3300000	14800000	5770000	5570000	7140000	7140000	7970000	6270000	9880000	10100000	13400000	14500000	8660000	17100000	19800000	21300000	5540000	5390000	4380000	5590000	7930000	4920000	4240000	7420000
Q9Z1Q5	Clic1	Chloride intracellular channel protein 1	4.03672	4.53897	0.000130612	0.258105	0.244804	18900000	16400000	20700000	22100000	20500000	19900000	20400000	22300000	16500000	17700000	14700000	14600000	18200000	18900000	18100000	16500000	16100000	16500000	18000000	19000000	17000000	17300000	17300000	17600000	12600000	14100000	14500000	14700000	15200000	14400000	14900000	15300000
Q05144	Rac2	Ras-related C3 botulinum toxin substrate 2	0.682687	4.50177	0.000130612	1.87403	1.21141	5310000	3090000	5430000	5640000	5750000	6320000	3470000	6220000	NA	1960000	956157	1760000	NA	1260000	1880000	1070000	4040000	NA	2670000	NA	1550000	3810000	4710000	5370000	NA	NA	2230000	NA	1500000	1890000	NA	1150000
Q60710;Q60710-2	Samhd1	Deoxynucleoside triphosphate triphosphohydrolase SAMHD1	5.01484	4.50177	0.000130612	0.327362	0.484607	13700000	9960000	13100000	14700000	13500000	11500000	13000000	13600000	10700000	10900000	11500000	10800000	10500000	10200000	8600000	10400000	9470000	8430000	10400000	10700000	11000000	10300000	11200000	11600000	7970000	6530000	7640000	9590000	7250000	9250000	7250000	7440000
P24452	Capg	Macrophage-capping protein	2.20764	4.4672	0.000130612	0.626542	0.550433	7530000	7120000	6540000	7480000	7480000	8530000	6440000	8660000	4820000	5780000	3180000	5790000	4870000	4360000	3220000	6140000	4640000	4700000	4070000	6680000	7530000	5300000	7790000	5640000	4050000	3010000	3120000	4720000	3040000	4970000	4360000	3420000
O88962	Cyp8b1	7-alpha-hydroxycholest-4-en-3-one 12-alpha-hydroxylase	5.84504	4.46295	0.000130612	-0.609273	-0.586155	17500000	13400000	9680000	9720000	11400000	12100000	15300000	13500000	20100000	19900000	22300000	14100000	15100000	19000000	25600000	11000000	19500000	21700000	20800000	22800000	12600000	18900000	19500000	22200000	30400000	30400000	31700000	26400000	27600000	24800000	30100000	32300000
P52480	Pkm	Pyruvate kinase PKM	0.73352	4.41889	0.000130612	0.744311	1	3690000	2140000	4060000	3870000	3410000	3390000	3530000	4430000	1630000	2850000	2050000	1250000	1830000	2510000	2600000	2260000	2470000	3370000	2930000	2570000	1920000	4000000	5310000	3520000	1220000	1650000	1310000	2310000	1500000	2010000	1710000	948305
Q9R257	Hebp1	Heme-binding protein 1	1.56888	4.40876	0.000130612	-0.564181	-0.495855	14700000	13800000	15700000	16100000	13100000	16800000	14900000	15400000	22500000	23400000	27700000	22300000	19700000	25400000	21100000	18200000	11700000	9900000	13300000	15300000	22900000	10800000	12300000	14000000	17400000	18500000	19400000	17200000	19400000	15600000	21900000	17600000
Q61233	Lcp1	Plastin-2	0.123904	4.3978	0.000130612	0.314456	0.27347	33700000	29000000	33700000	36100000	34100000	32200000	30600000	35400000	27200000	26700000	27700000	26500000	27100000	27100000	32600000	24700000	29500000	30500000	34000000	33100000	28000000	33500000	35200000	34500000	24700000	24100000	30200000	27900000	30400000	26500000	27200000	29000000
P20065;P20065-2	Tmsb4x	Thymosin beta-4	4.14177	4.32386	0.000130612	0.589812	0.557377	34400000	26000000	37900000	42700000	39100000	30500000	36600000	42600000	22400000	25800000	24200000	25300000	22800000	27100000	20800000	28200000	14500000	24200000	22100000	26700000	30600000	29400000	25100000	31700000	13000000	14100000	15900000	12500000	21500000	19300000	21300000	21100000
P11276	Fn1	Fibronectin	3.62236	4.30329	0.000130612	0.302154	0.279115	25700000	23000000	23200000	24500000	24100000	22600000	21100000	23900000	17400000	24200000	20100000	18800000	18300000	19000000	22700000	19200000	20800000	18800000	19100000	20200000	20900000	20700000	21900000	22500000	15000000	16700000	16200000	19100000	18400000	17500000	18200000	15700000
Q8QZS1	Hibch	3-hydroxyisobutyryl-CoA hydrolase, mitochondrial	4.7053	4.29826	0.000130612	-0.0431718	-0.11357	42500000	41500000	39700000	39800000	41100000	41200000	41200000	40000000	42700000	42800000	43900000	42100000	42900000	42000000	40100000	41800000	37800000	37200000	38900000	36700000	39500000	38400000	37500000	37900000	41000000	41100000	41200000	40800000	40900000	42400000	40800000	38700000
P29351;P29351-2;P29351-3	Ptpn6	Tyrosine-protein phosphatase non-receptor type 6	3.81135	4.29084	0.000130612	0.318119	0.432071	3190000	3400000	3220000	3090000	3590000	3760000	3040000	3970000	2620000	2420000	2990000	3050000	2510000	3050000	1930000	2690000	2940000	2480000	2370000	3070000	2970000	2880000	2560000	2800000	2010000	2100000	1740000	1940000	2490000	2600000	2110000	2220000
P35441	Thbs1	Thrombospondin-1	0.328062	4.22418	0.000130612	2.15097	1.45098	8690000	4440000	11300000	7490000	9160000	8650000	7470000	8360000	986999	2400000	1430000	1220000	NA	NA	6070000	3110000	4660000	5300000	5630000	6290000	3210000	9290000	8020000	8140000	NA	NA	1890000	1930000	2430000	NA	4040000	NA
Q91VW3	Sh3bgrl3	SH3 domain-binding glutamic acid-rich-like protein 3	3.20451	4.18039	0.000130612	0.605184	0.901153	8940000	7810000	10300000	10500000	9290000	8460000	9390000	10700000	5560000	5800000	5690000	5780000	7220000	6590000	6480000	6610000	1360000	8000000	5750000	7660000	7580000	7710000	8860000	8480000	3830000	3240000	4310000	3920000	5660000	3540000	4610000	4820000
Q6PD21	Shb	SH2 domain-containing adapter protein B	3.09105	4.17503	0.000130612	0.350049	0.257256	911342	1150000	1070000	1200000	1140000	1200000	1250000	1120000	936945	804454	959575	949856	677553	859691	706322	938688	915728	690598	1120000	831207	991344	898369	926322	935990	639863	817438	760918	821176	780284	801142	651282	565346
Q99J93;Q9CQW9	Ifitm2;Ifitm3	Interferon-induced transmembrane protein 2	0.940141	4.1543	0.000130612	0.952997	1.18348	15200000	11400000	17600000	15600000	17800000	11300000	15200000	16700000	9840000	9620000	6900000	5190000	6620000	8190000	12900000	7720000	2130000	13400000	13700000	16600000	9810000	14100000	16700000	17200000	4950000	6890000	4540000	799081	5350000	8360000	8660000	7620000
Q8VDD5	Myh9	Myosin-9	3.85445	4.12124	0.000130612	0.211141	0.252875	60500000	60800000	69200000	67700000	62900000	60200000	62700000	67700000	52200000	52000000	54200000	52900000	54300000	56100000	56400000	55400000	41200000	53100000	52600000	55900000	58800000	57300000	62600000	60100000	46000000	46900000	48100000	42800000	51100000	46400000	48900000	52100000
Q9JIK5	Ddx21	Nucleolar RNA helicase 2	0.833431	4.09668	0.000130612	0.386245	0.35702	5540000	5440000	5870000	6130000	6040000	4770000	4990000	6340000	4570000	4300000	4430000	3050000	3120000	3980000	4870000	4620000	5680000	5050000	6180000	5420000	4580000	6640000	6820000	6820000	5010000	4630000	4240000	4540000	4630000	4020000	5080000	5480000
Q9D8B3	Chmp4b	Charged multivesicular body protein 4b	1.58911	4.0793	0.000130612	0.764252	0.324934	1270000	1420000	1300000	1420000	1470000	1580000	1730000	1640000	764850	1030000	850756	NA	979171	1410000	807650	797886	964554	1120000	1160000	880755	1150000	1200000	1330000	1400000	755162	NA	NA	980921	1060000	825418	985645	863232
P97431	Irf6	Interferon regulatory factor 6	0.530425	4.06802	0.000130612	-0.948689	-0.48221	176839	219514	138811	48972	249878	248162	140537	122348	502323	268799	281169	320859	384898	271108	332936	291714	259030	211937	253554	333715	220028	220559	187091	216717	NA	307724	296918	381149	299932	343582	341341	305996
Q9EQC1	Hsd3b7	3 beta-hydroxysteroid dehydrogenase type 7	7.47053	4.06802	0.000130612	-0.508034	-0.277333	3880000	3470000	3510000	4460000	3440000	4090000	4080000	4230000	4650000	5070000	5730000	6450000	6340000	5590000	4920000	6380000	5830000	6440000	6740000	6110000	5890000	8430000	5980000	7810000	7430000	7330000	8500000	7230000	8940000	7450000	7760000	9370000
P14429;P14431;P01898;P01899;P01902;P14430	H2-D1;H2-K1;H2-Q10	H-2 class I histocompatibility antigen, Q10 alpha chain	4.15479	4.02637	0.000130612	0.395929	0.519778	23800000	20300000	23000000	23000000	20800000	20600000	22000000	23900000	19800000	20700000	16300000	17800000	14900000	22300000	12500000	16400000	12900000	17900000	17800000	16700000	21100000	17100000	19800000	19400000	11300000	6380000	12200000	13400000	15300000	12700000	13800000	11500000
Q8BM72	Hspa13	Heat shock 70 kDa protein 13	0.852492	3.99913	0.0616612	0.85135	0.251858	8650000	8560000	9780000	8580000	10700000	9970000	8170000	8400000	4840000	4910000	4100000	3540000	3660000	4710000	8470000	5230000	8280000	8970000	7130000	9800000	5790000	8950000	6880000	10900000	6840000	7270000	6620000	7200000	7460000	8540000	7010000	7890000
Q64337;Q64337-2	Sqstm1	Sequestosome-1	0.350416	3.99913	0.000130612	1.52773	0.977944	1330000	2310000	2100000	2810000	1840000	1910000	1990000	3310000	696223	590538	1190000	606937	722285	911982	2140000	515274	1890000	1980000	2940000	1530000	911251	1940000	1780000	1500000	1350000	1050000	813269	1050000	723361	1440000	657145	442471
Q99JT9	Adi1	1,2-dihydroxy-3-keto-5-methylthiopentene dioxygenase	3.0065	3.9958	0.000130612	-0.384823	-0.234762	24800000	28800000	29100000	29500000	28200000	26000000	31500000	33600000	33500000	34100000	44100000	37100000	39200000	42000000	38500000	30200000	30500000	37500000	37300000	36600000	33600000	36500000	35600000	36500000	45000000	42700000	45600000	39900000	45000000	34000000	43200000	37900000
P28076	Psmb9	Proteasome subunit beta type-9	7.23834	3.9762	0.000130612	0.303744	0.738119	3010000	2480000	3280000	3790000	3790000	3100000	2740000	2690000	2510000	2470000	2640000	2370000	2480000	3070000	1880000	2290000	1740000	2030000	2050000	2140000	2530000	2240000	2120000	1550000	1150000	1220000	1430000	1460000	1640000	1280000	975662	1140000
Q64505	Cyp7a1	Cytochrome P450 7A1	0.854404	3.95903	0.000130612	-1.24555	-1.4652	1550000	1370000	1250000	1190000	825697	1310000	2300000	1090000	5210000	3730000	2900000	2580000	3180000	3170000	2540000	1680000	830642	905955	1250000	1010000	2590000	693688	1260000	808621	1370000	1450000	2730000	2770000	1790000	2990000	2560000	3200000
Q9D8C4	Ifi35	Interferon-induced 35 kDa protein homolog	2.60609	3.95903	0.000130612	0.321928	0.447158	13000000	12200000	17200000	13500000	12500000	14800000	11900000	11900000	10800000	11300000	8930000	9250000	7900000	12200000	10300000	10100000	11200000	10100000	9170000	12100000	12000000	10500000	10600000	12500000	6840000	7920000	8070000	7610000	10500000	8680000	10500000	7640000
P16301	Lcat	Phosphatidylcholine-sterol acyltransferase	3.37348	3.94874	0.000130612	0.39811	0.436208	3960000	4360000	5730000	5220000	5230000	4200000	5840000	5400000	3900000	3350000	4250000	3430000	4370000	4030000	3160000	4100000	3500000	4070000	3910000	3710000	3870000	3830000	4630000	4570000	2740000	2760000	2700000	2990000	3600000	3230000	3900000	2670000
Q8R0V5	Ido2	Indoleamine 2,3-dioxygenase 2	2.97732	3.91286	0.000130612	-0.222392	-0.205353	20100000	18000000	20300000	18600000	20100000	20300000	20400000	17600000	23100000	24400000	25100000	22900000	23800000	22100000	25400000	19300000	24800000	21400000	22700000	21700000	23900000	22100000	21000000	21300000	24900000	27300000	31000000	24400000	25300000	22300000	26600000	25200000
Q61147	Cp	Ceruloplasmin	2.49787	3.91033	0.000130612	0.77596	0.784271	26400000	24000000	23700000	29100000	24000000	18600000	27100000	26000000	11900000	19100000	13800000	13800000	16500000	15400000	30500000	13000000	12100000	19800000	19600000	20500000	14600000	22800000	22400000	23100000	10800000	10500000	13000000	10800000	12800000	11900000	12000000	11500000
Q8VH51;Q8VH51-2;Q8VH51-3	Rbm39	RNA-binding protein 39	2.28868	3.90902	0.0189848	0.343302	0.176589	13200000	12400000	12700000	13900000	12300000	12800000	11800000	13200000	10700000	10300000	9370000	9030000	9350000	10000000	10100000	10600000	9440000	10400000	9010000	11300000	12100000	9500000	11700000	11500000	9390000	8360000	8190000	11200000	10900000	9400000	10700000	9800000
O08638;O08638-2;Q6URW6;Q6URW6-2;Q6URW6-3;Q61879;Q8VDD5	Myh10;Myh11;Myh14;Myh9	Myosin-11	4.27623	3.89035	0.000130612	0.167029	0.271128	15100000	15300000	15300000	15900000	15800000	15200000	16200000	16800000	12600000	14800000	13900000	13700000	14100000	13900000	13800000	13100000	14500000	11100000	13000000	14100000	14600000	12400000	15200000	15000000	11600000	11500000	11400000	12100000	12100000	12300000	11200000	13700000
Q8BYY4;Q8BYY4-2	Ttc39b	Tetratricopeptide repeat protein 39B	3.59402	3.88995	0.000130612	0.430509	0.497931	2810000	3010000	2090000	1990000	2510000	2220000	2490000	2540000	2250000	1860000	1880000	1960000	1780000	1850000	1840000	1810000	2200000	1810000	2290000	1910000	1800000	1260000	2030000	2500000	1220000	1570000	1290000	1610000	1300000	1580000	1330000	1460000
Q80T19;Q9EQ21	Hamp;Hamp2	Hepcidin-2	5.14645	3.85039	0.000130612	0.45591	0.722466	9860000	6630000	5070000	7600000	6720000	5990000	9280000	8040000	4940000	5660000	5300000	5280000	4670000	3640000	5160000	6420000	5170000	4170000	5440000	4080000	3890000	6060000	4500000	5070000	2600000	2770000	3450000	4030000	3220000	2940000	2620000	2860000
O08638;O08638-2;Q6URW6;Q6URW6-2;Q6URW6-3;Q8VDD5	Myh11;Myh14;Myh9	Myosin-11	2.24215	3.84916	0.000130612	0.271398	0.23078	26500000	25100000	26000000	26800000	25900000	23600000	23900000	29600000	20700000	24900000	18400000	22300000	19100000	18900000	22900000	22300000	23600000	21900000	20100000	22500000	23500000	20300000	23700000	23700000	NA	18700000	19600000	20800000	19000000	19400000	21700000	21000000
Q6IRU2	Tpm4	Tropomyosin alpha-4 chain	3.14425	3.84775	0.000130612	0.407059	0.299473	7890000	5980000	9200000	8800000	7760000	8050000	8180000	9190000	5940000	6830000	6740000	5590000	6300000	6870000	5710000	5850000	5210000	5970000	6200000	6360000	7160000	6390000	8000000	7180000	4710000	4220000	4920000	6330000	5760000	4500000	5990000	5440000
Q00724	Rbp4	Retinol-binding protein 4	0.457643	3.8471	0.000130612	-0.917806	-0.716731	1310000	1790000	1760000	1030000	1260000	2460000	1400000	1960000	2050000	3000000	3350000	2900000	3560000	2970000	1500000	3550000	1740000	1980000	1480000	1850000	3310000	1730000	2180000	1530000	3940000	3130000	2600000	2370000	3120000	2950000	2950000	2860000
Q99KC8	Vwa5a	von Willebrand factor A domain-containing protein 5A	4.14742	3.83279	0.000130612	0.202662	0.259167	17700000	17400000	15700000	19300000	18000000	18000000	16900000	17100000	14700000	14600000	16100000	15700000	15900000	17000000	11000000	14800000	16300000	14000000	15500000	14000000	16600000	13900000	15400000	14400000	9970000	12500000	12100000	13600000	12400000	13800000	12300000	12500000
B2RXS4	Plxnb2	Plexin-B2	0.159359	3.81988	0.000130612	-0.191978	-0.272829	5370000	5720000	4780000	5840000	4680000	5010000	5450000	5610000	6970000	6690000	6030000	6210000	6260000	6150000	5710000	5970000	5020000	5010000	5060000	5670000	6330000	5460000	6070000	5060000	5330000	6230000	6280000	6440000	6200000	6690000	6430000	6550000
Q60737	Csnk2a1	Casein kinase II subunit alpha	2.79757	3.75189	0.000130612	0.202189	0.115477	13000000	13400000	12900000	11500000	13400000	13000000	13200000	12700000	12200000	11900000	11200000	10500000	11800000	10800000	11400000	11000000	12700000	11700000	11800000	12400000	11300000	11700000	10700000	10900000	10000000	11100000	10900000	10700000	11800000	10500000	10600000	11100000
P13020;P13020-2	Gsn	Gelsolin	4.18539	3.71586	0.000130612	0.50346	0.622973	8780000	6870000	10000000	8000000	8770000	8350000	9700000	9210000	5130000	9070000	6320000	5150000	7110000	6570000	6060000	5990000	4920000	7340000	5350000	6780000	6800000	6390000	6680000	6930000	3940000	3390000	6090000	5810000	4800000	3510000	5510000	3940000
P49182	Serpind1	Heparin cofactor 2	0.0923089	3.71294	0.000130612	-0.702817	-0.774276	3310000	1980000	2700000	2170000	3050000	2430000	2880000	2010000	3880000	6970000	4340000	3980000	5150000	5390000	4010000	3850000	2280000	2740000	3120000	2660000	4690000	2680000	3590000	2420000	2320000	4660000	4680000	6050000	3470000	4610000	5660000	4320000
Q501J6	Ddx17	Probable ATP-dependent RNA helicase DDX17	3.38416	3.67293	0.000130612	0.1829	0.311506	10600000	10200000	10500000	11000000	10900000	11700000	10800000	10700000	9070000	9830000	9020000	9110000	9970000	9870000	7500000	9930000	8970000	9900000	8460000	10600000	9860000	9550000	9760000	8820000	6900000	7710000	6740000	9650000	9320000	7850000	7520000	8250000
Q9JHK5	Plek	Pleckstrin	1.03684	3.66845	0.000130612	1.40896	1.58401	1890000	863161	1140000	1280000	1490000	1170000	1580000	1750000	NA	196891	NA	333145	NA	555290	629975	521568	1130000	875540	827708	328076	372938	1380000	1470000	1280000	NA	NA	332823	340713	NA	292335	NA	336131
Q9EQP2	Ehd4	EH domain-containing protein 4	4.26171	3.66538	0.000130612	0.420411	0.899266	2230000	1990000	3160000	2830000	2060000	2820000	2560000	3340000	1620000	2750000	1660000	2160000	1320000	2430000	2070000	1950000	2100000	1920000	1800000	1240000	2030000	2220000	2440000	1980000	872750	1030000	1000000	1260000	1310000	729429	1120000	1270000
Q9DBM0;Q9DBM0-2	Abcg8	ATP-binding cassette sub-family G member 8	0.270755	3.65962	0.000130612	-0.684943	-0.681904	1460000	320787	1420000	1660000	1000000	1480000	1490000	1230000	1420000	2370000	2420000	2170000	2260000	2370000	1540000	2750000	1480000	1090000	1180000	1170000	2140000	1050000	1380000	974469	1850000	1780000	1500000	2310000	2150000	1590000	1990000	1920000
Q6Q899;Q6Q899-2	Ddx58	Antiviral innate immune response receptor RIG-I	5.05867	3.62921	0.000130612	0.216492	0.415534	12600000	11500000	11800000	11700000	12600000	10200000	12800000	13400000	10200000	10800000	9710000	11000000	11000000	11800000	7340000	8840000	8770000	9080000	9870000	9820000	11900000	8480000	9560000	9940000	7020000	6880000	7250000	8220000	6800000	8720000	7280000	8280000
Q8R1S4;Q8R1S4-2	Mtss1	Protein MTSS 1	3.78855	3.59724	0.000130612	0.695309	0.239951	2110000	2150000	2360000	2220000	2100000	1960000	1970000	1990000	1670000	1170000	1270000	1050000	1190000	1910000	1500000	1330000	1160000	1220000	1250000	1700000	2150000	1200000	1360000	1230000	975814	1040000	875816	1060000	934128	1650000	1340000	1070000
P29341	Pabpc1	Polyadenylate-binding protein 1	0.480604	3.57549	0.000130612	0.260563	0.213388	64600000	62500000	63700000	64900000	66200000	60700000	65300000	62500000	52400000	54000000	59200000	53100000	54200000	53100000	65900000	49800000	63800000	58900000	70200000	66200000	53500000	68600000	66900000	69000000	56500000	55600000	60000000	57600000	56400000	61700000	58500000	57200000
Q9CQ79	Txndc9	Thioredoxin domain-containing protein 9	2.58185	3.57027	0.000130612	0.401473	0.369441	4890000	4810000	4610000	4990000	5720000	5550000	5650000	4520000	4280000	3490000	3800000	3130000	3460000	3680000	4960000	3800000	4650000	2840000	4340000	4240000	3400000	4610000	4380000	4390000	3340000	3710000	3900000	3200000	2230000	3430000	3250000	3410000
Q8K0D5	Gfm1	Elongation factor G, mitochondrial	1.7296	3.55912	0.000130612	-0.131744	-0.154723	10500000	11400000	9630000	9880000	9530000	11100000	10200000	9020000	11500000	10500000	10900000	11300000	11000000	11000000	12400000	10400000	10200000	11300000	11300000	11100000	9740000	10800000	10400000	10000000	11700000	11800000	11800000	11800000	12600000	11700000	11900000	12600000
P00687	Amy1	Alpha-amylase 1	0.543257	3.53496	0.000130612	-1.50445	-0.93012	323243	374177	158914	397980	262032	339977	578754	596075	1050000	1600000	1230000	857211	936040	976171	598033	1100000	1010000	371853	683440	270726	1340000	497393	122586	744411	1060000	1160000	1350000	1330000	419502	1090000	1030000	1170000
P97290	Serping1	Plasma protease C1 inhibitor	0.00306734	3.53445	0.000130612	0.560088	0.350977	17500000	13300000	18600000	17300000	18100000	13800000	16000000	17200000	11500000	13900000	11400000	9070000	7870000	12100000	14800000	11900000	12200000	14300000	13800000	15800000	13400000	18300000	21700000	19800000	11900000	10800000	11700000	8330000	11400000	13700000	14300000	13100000
Q62448;Q62448-2	Eif4g2	Eukaryotic translation initiation factor 4 gamma 2	0.537679	3.52304	0.000130612	0.246837	0.145979	12400000	12200000	12400000	12500000	13100000	11700000	12500000	12100000	9800000	12100000	11000000	10700000	9790000	10800000	10200000	10100000	12400000	12900000	12800000	10600000	10300000	12300000	11600000	10700000	11200000	10800000	11100000	10100000	10900000	10300000	8380000	10800000
Q6PE54	Dhx40	Probable ATP-dependent RNA helicase DHX40	0.612411	3.51385	0.000130612	0.935531	0.432301	228625	174803	291903	237354	192802	231018	215468	214293	135050	56120.2	130377	101817	146045	97357.9	132018	100992	258028	105987	173503	192725	112513	232146	134550	149132	NA	209888	53192.4	142344	97722.5	119549	119951	71881.9
Q00612	G6pdx	Glucose-6-phosphate 1-dehydrogenase X	0.119239	3.51304	0.000130612	0.793791	0.809292	6020000	3190000	6490000	5890000	5120000	6370000	4330000	6850000	3160000	3190000	2820000	3680000	4190000	5980000	2760000	3950000	5860000	8870000	5740000	5440000	3460000	6380000	4920000	4900000	2440000	3280000	3840000	3540000	2860000	3100000	2530000	4000000
P70460	Vasp	Vasodilator-stimulated phosphoprotein	1.2693	3.51301	0.000130612	1.05285	0.676386	1900000	1750000	2180000	3360000	1980000	2060000	2110000	2260000	940419	1010000	1460000	850470	1990000	875634	1000000	1400000	707945	1740000	1680000	1910000	1020000	2120000	1670000	1930000	NA	962666	992273	629668	1070000	1110000	1320000	1120000
P26041	Msn	Moesin	4.73703	3.48258	0.000130612	0.303223	0.371367	17200000	16200000	18200000	21300000	18200000	18800000	17200000	22100000	14900000	16400000	15400000	15200000	14200000	13700000	12400000	14600000	8100000	13200000	13800000	14400000	16600000	13400000	15800000	16700000	10400000	9670000	10000000	9380000	12000000	12500000	11400000	12200000
Q99JI6;P62835	Rap1a;Rap1b	Ras-related protein Rap-1A	1.92347	3.48258	0.000130612	0.178514	0.212429	54400000	54100000	53200000	49100000	55900000	49000000	53300000	56900000	45100000	48400000	41500000	49000000	45500000	50000000	46500000	49900000	43500000	50400000	46300000	48200000	51600000	54300000	55300000	46600000	42800000	42300000	38700000	44600000	38700000	49800000	39500000	46200000
P97864	Casp7	Caspase-7	4.0943	3.46673	0.000130612	0.292816	0.342548	5450000	5080000	5170000	6240000	5540000	5890000	5220000	4590000	3810000	4420000	4990000	4680000	4290000	4790000	4080000	2520000	4590000	3840000	4110000	4480000	5000000	3050000	3990000	4170000	2870000	3300000	3650000	3600000	3100000	3230000	3400000	3040000
Q04736;P39688;P39688-2;P25911;P25911-2;P08103;P08103-2;P05480	Hck;Lyn	Tyrosine-protein kinase HCK	0.286124	3.4526	0.000130612	0.1848	0.183222	2840000	2420000	2580000	2750000	2530000	2660000	2450000	2780000	2300000	2300000	2210000	2450000	2310000	2460000	2220000	2450000	2850000	2810000	2690000	2730000	2310000	2720000	2970000	2610000	NA	2090000	2080000	2690000	2490000	2400000	2160000	2440000
P01898	H2-Q10	H-2 class I histocompatibility antigen, Q10 alpha chain	1.02639	3.40152	0.000130612	-0.447195	-0.199531	9010000	7340000	9920000	10300000	9180000	7160000	11200000	7100000	12300000	12900000	10600000	14000000	12500000	12700000	12100000	9150000	10300000	10600000	11800000	9440000	11000000	9730000	12400000	9820000	12100000	11000000	13600000	13500000	11900000	11400000	12600000	11600000
Q8K1B8	Fermt3	Fermitin family homolog 3	2.53428	3.39681	0.000130612	1.17853	0.882984	5370000	3820000	7840000	7060000	5160000	6120000	5650000	6220000	NA	NA	NA	2190000	2600000	2570000	3480000	2990000	5350000	1660000	3800000	4130000	2190000	5110000	2670000	4160000	NA	NA	NA	2890000	1430000	2320000	2150000	1530000
Q8R1S9	Slc38a4	Sodium-coupled neutral amino acid transporter 4	0.676339	3.38715	0.000130612	0.621488	0.799325	6390000	7890000	5130000	5000000	4080000	5270000	7310000	4380000	4720000	3370000	3390000	4280000	2440000	3200000	3550000	1490000	7220000	4200000	4300000	5000000	3900000	4210000	5920000	3750000	2290000	1500000	2080000	4960000	2600000	3240000	1970000	4120000
P07309	Ttr	Transthyretin	1.55183	3.38491	0.000130612	-0.387381	-0.208163	81800000	74600000	99300000	82500000	71300000	91800000	87600000	83400000	88600000	103000000	108000000	108000000	112000000	109000000	137000000	124000000	94500000	120000000	100000000	93900000	95800000	96500000	103000000	113000000	100000000	109000000	118000000	111000000	126000000	106000000	128000000	116000000
O54904	B3galt1	Beta-1,3-galactosyltransferase 1	0.210281	3.37774	0.000130612	2.41295	1.08235	418960	284815	275814	358572	335103	390071	286446	245579	87606.5	58354.7	58000.3	23949.6	NA	NA	286711	NA	343808	238581	377706	367365	91558.9	390969	564713	411297	92415.6	124634	195000	168162	126670	308409	239508	183704
Q921Y0;Q921Y0-2;Q8BPB0	Mob1a;Mob1b	MOB kinase activator 1B	1.20374	3.37774	0.000130612	0.265843	0.232602	6850000	6280000	6610000	6760000	6030000	7160000	6140000	6760000	5590000	5240000	5260000	5700000	5530000	5650000	6410000	5240000	6110000	6180000	6400000	6090000	4190000	7010000	5990000	6780000	4890000	5490000	5220000	5480000	4930000	5460000	4850000	5240000
O54931;O54931-2;O54931-3;O54931-4;O54931-5	Akap2	Isoform 3 of A-kinase anchor protein 2	2.30651	3.36557	0.000130612	0.82212	0.519818	1240000	1570000	1200000	1640000	1300000	881328	1220000	1680000	485330	604611	719989	850636	532534	1040000	854276	716661	489666	790381	396530	728796	907845	1020000	1220000	1220000	251919	NA	489663	868757	477976	619532	655927	592222
P54729	Nub1	NEDD8 ultimate buster 1	1.70769	3.36532	0.000130612	0.419043	0.567708	955854	1170000	1300000	1220000	1020000	1240000	1010000	1150000	921136	830020	909917	849531	713638	908984	885645	640789	1100000	640459	1050000	1120000	1030000	814849	1100000	792296	212205	723510	653664	964814	751208	763396	657729	679841
O08638;O08638-2;Q8VDD5	Myh11;Myh9	Myosin-11	2.29797	3.3348	0.000130612	0.217658	0.208163	26700000	24500000	24400000	30700000	25300000	28500000	24000000	25400000	21700000	25000000	24600000	20700000	22100000	21200000	21900000	20900000	20800000	20400000	22000000	23300000	26400000	22200000	23200000	28800000	19500000	19800000	20600000	17600000	20700000	18700000	18900000	21700000
Q9ESB3	Hrg	Histidine-rich glycoprotein	0.439113	3.31978	0.000130612	-0.248169	-0.503302	9950000	9120000	9550000	9310000	8890000	8040000	9580000	10300000	10600000	16000000	11000000	11900000	11100000	11000000	13900000	11300000	6950000	8370000	8660000	10000000	13300000	9330000	13700000	8300000	12600000	13100000	12000000	12900000	12300000	13100000	15200000	12600000
Q924Y0	Bbox1	Gamma-butyrobetaine dioxygenase	3.27138	3.29716	0.000130612	-0.287712	-0.155623	24600000	24600000	26600000	22200000	27500000	23200000	27600000	27100000	26400000	31400000	30200000	31100000	33800000	32100000	27100000	32500000	29700000	36000000	30000000	27500000	30200000	31500000	27400000	29000000	35900000	38900000	32700000	30600000	32200000	33800000	32600000	34900000
Q91WJ8;Q91WJ8-2	Fubp1	Far upstream element-binding protein 1	4.32628	3.29527	0.000130612	0.177949	0.207742	7030000	7510000	7420000	8000000	7760000	7120000	7130000	7230000	6800000	6420000	6700000	5580000	6530000	7100000	6390000	6280000	5560000	6540000	5860000	6790000	7210000	6360000	6900000	5720000	5140000	5230000	5390000	5320000	5890000	5780000	6390000	5940000
Q9D6J6;Q9D6J6-2	Ndufv2	NADH dehydrogenase [ubiquinone] flavoprotein 2, mitochondrial	4.59436	3.29527	0.000130612	-0.127524	-0.187843	64100000	62700000	67100000	62700000	62500000	63900000	58100000	67000000	70100000	69200000	67400000	66500000	67200000	75500000	81800000	69100000	65600000	74900000	75600000	71800000	67300000	76500000	70600000	77200000	84500000	82600000	77700000	87900000	86900000	74200000	91000000	74500000
P27046	Man2a1	Alpha-mannosidase 2	0.394963	3.27269	0.000130612	0.232173	0.139551	14700000	16000000	13500000	15800000	15300000	13900000	14900000	13800000	12700000	12800000	12600000	11800000	11900000	11100000	15200000	12600000	15100000	13700000	15200000	12800000	12500000	13900000	14600000	14300000	12900000	12800000	11700000	12900000	11400000	14200000	11500000	12800000
Q9D6J5	Ndufb8	NADH dehydrogenase [ubiquinone] 1 beta subcomplex subunit 8, mitochondrial	5.13578	3.27269	0.000130612	-0.175572	-0.231853	24700000	20600000	24300000	28200000	23600000	26300000	26600000	28500000	30100000	26800000	28100000	29500000	27500000	32000000	32600000	26300000	27500000	30000000	34600000	32200000	27800000	31000000	30800000	29700000	37400000	36200000	33900000	35200000	38200000	33600000	39300000	30900000
Q9CZN7;Q9CZN7-2	Shmt2	Serine hydroxymethyltransferase, mitochondrial	0.989524	3.24554	0.000130612	-0.0750909	-0.130931	101000000	102000000	105000000	99800000	94500000	94400000	97900000	98600000	108000000	101000000	101000000	107000000	102000000	108000000	110000000	98400000	94600000	97600000	108000000	103000000	95500000	101000000	105000000	99000000	109000000	111000000	110000000	106000000	110000000	110000000	105000000	108000000
Q4KML4	Abracl	Costars family protein ABRACL	4.07247	3.23859	0.000130612	0.238225	0.299971	11300000	9810000	11300000	12900000	12800000	10900000	12200000	11100000	8540000	9800000	10500000	9790000	9370000	10900000	7320000	8150000	7690000	9930000	9670000	9240000	10300000	10000000	9070000	7260000	7570000	8130000	7690000	9020000	7450000	7710000	7670000	7480000
Q9R111	Gda	Guanine deaminase	4.15925	3.23859	0.000130612	0.273604	0.198546	20400000	21000000	21400000	20600000	20500000	18100000	20700000	19300000	16400000	19500000	17200000	18600000	16800000	16700000	17400000	15700000	15800000	17700000	15300000	15300000	17600000	18600000	17400000	18400000	15700000	15000000	15500000	11900000	13400000	17600000	16800000	12200000
Q14AI6;Q14AI6-2	Rpusd3	Mitochondrial mRNA pseudouridine synthase Rpusd3	2.74696	3.19762	0.000130612	-1.03257	-0.266118	284981	377678	229093	168010	283525	220912	218259	249727	557279	535177	469229	434610	426535	506676	691656	472826	592478	184960	310300	649510	493264	272908	596044	662080	444388	586497	568802	788147	719181	811371	858608	566146
Q60597;Q60597-2;Q60597-3;Q60597-4	Ogdh	2-oxoglutarate dehydrogenase, mitochondrial	1.548	3.19762	0.000130612	-0.144325	-0.124785	61700000	53200000	51100000	51200000	51900000	54800000	52300000	56700000	57800000	58800000	55000000	60600000	57400000	56800000	62500000	61000000	55100000	56600000	57800000	57400000	54700000	55900000	59600000	56300000	60000000	61700000	56100000	65000000	62600000	62600000	61300000	61400000
Q5ND29	Rilp	Rab-interacting lysosomal protein	0.36412	3.18476	0.000130612	-0.517194	-0.362962	2020000	1510000	1450000	2120000	1960000	2560000	1550000	1890000	2910000	2280000	3010000	2870000	2230000	2930000	1830000	2640000	2110000	1750000	2220000	1890000	2960000	2130000	1840000	1980000	NA	2750000	2730000	2490000	2840000	2580000	2570000	2630000
Q03160	Grb7	Growth factor receptor-bound protein 7	0.25533	3.16729	0.000130612	-0.425973	-0.253951	1260000	1190000	1390000	1110000	936358	1270000	962391	965036	1660000	1200000	1110000	1750000	1520000	1570000	1720000	1450000	1260000	1250000	1220000	1200000	1130000	1180000	1150000	1190000	1940000	1270000	1330000	1460000	1850000	1280000	1390000	1880000
P97384	Anxa11	Annexin A11	0.642069	3.1621	0.000130612	0.0876966	0.203588	7440000	7540000	8520000	8090000	7620000	8530000	7140000	7810000	7800000	7100000	6580000	7660000	7820000	7420000	7060000	6570000	7210000	8060000	8080000	8160000	7390000	7820000	7240000	8170000	6560000	6930000	7030000	6550000	6860000	6810000	6940000	7210000
P97379;P97379-2	G3bp2	Ras GTPase-activating protein-binding protein 2	0.462353	3.15701	0.000130612	0.448068	0.36322	7440000	8990000	7160000	8420000	9110000	7350000	9290000	8810000	6860000	6000000	6630000	5890000	5960000	6820000	7410000	5520000	5240000	7810000	8780000	7730000	5840000	8050000	8470000	9330000	5610000	6060000	6270000	4970000	5850000	7100000	7380000	6520000
Q6PGH2	Jpt2	Jupiter microtubule associated homolog 2	0.720147	3.14006	0.000130612	0.95471	0.355058	2980000	4590000	4070000	4600000	4290000	6320000	4060000	4490000	2600000	2440000	1870000	2820000	1830000	2090000	1330000	3290000	2510000	4800000	3140000	4320000	4710000	3600000	5230000	5630000	2140000	2930000	3360000	3790000	3700000	4360000	4030000	3320000
Q9JMH9;Q9JMH9-1;Q9JMH9-2;Q9JMH9-4;Q9JMH9-5;Q9JMH9-6;Q9JMH9-7	Myo18a	Unconventional myosin-XVIIIa	7.34074	3.14006	0.000130612	0.193661	0.176121	10700000	8890000	10000000	10300000	10200000	10200000	10100000	9850000	8990000	9710000	8820000	8320000	9380000	8360000	8370000	8930000	6790000	7030000	7690000	7870000	9970000	7880000	8060000	7900000	6660000	6350000	6610000	7100000	7120000	6840000	7470000	7120000
P06800;P06800-5;P06800-6	Ptprc	Receptor-type tyrosine-protein phosphatase C	0.0434388	3.12827	0.000130612	0.652632	0.910126	1940000	1770000	1490000	2700000	3130000	2540000	1020000	1450000	1120000	1750000	739606	1550000	543611	1260000	1240000	770679	2910000	1570000	1380000	1590000	1240000	2230000	2630000	2960000	1270000	1070000	1470000	617898	1210000	962769	554566	731880
Q9JKY5	Hip1r	Huntingtin-interacting protein 1-related protein	0.690038	3.12827	0.000130612	0.426059	0.580393	3410000	3910000	3150000	3830000	2570000	4250000	3160000	2860000	2630000	2290000	2170000	2600000	1910000	2740000	3180000	1680000	4550000	3100000	5700000	3620000	2250000	4240000	3640000	4350000	2540000	2720000	2550000	3220000	1860000	2930000	2310000	2810000
Q8VC52	Rbpms2	RNA-binding protein with multiple splicing 2	3.2329	3.11505	0.000130612	-0.249978	-0.422362	3660000	3470000	3330000	4220000	3740000	4720000	3220000	3890000	4260000	5000000	4790000	4440000	5290000	4230000	4360000	4100000	4260000	4050000	5800000	3850000	4090000	4980000	4040000	4850000	5220000	5470000	6910000	7070000	5160000	5720000	5720000	5080000
P61211	Arl1	ADP-ribosylation factor-like protein 1	2.13384	3.11222	0.000130612	0.254981	0.283372	5920000	5640000	6230000	5810000	5900000	5410000	5890000	6110000	5540000	4940000	4690000	4760000	4560000	5120000	5270000	4940000	4220000	6860000	5530000	5320000	4840000	4790000	5110000	5380000	3810000	5060000	3540000	3580000	4800000	4870000	3770000	4760000
Q9D855	Uqcrb	Cytochrome b-c1 complex subunit 7	2.90226	3.11173	0.000130612	-0.12834	-0.201928	107000000	107000000	91800000	101000000	91600000	88300000	95700000	108000000	109000000	109000000	113000000	105000000	106000000	106000000	115000000	101000000	97200000	103000000	113000000	109000000	97100000	113000000	104000000	115000000	121000000	116000000	126000000	124000000	127000000	110000000	130000000	112000000
O35153	Bet1l	BET1-like protein	1.59736	3.10822	0.000130612	0.553392	0.355095	2470000	1590000	1910000	1540000	1710000	1630000	1680000	1870000	1100000	1210000	1390000	504590	867837	1320000	1700000	1000000	966795	1510000	1620000	1430000	1250000	1290000	1410000	1340000	1030000	1250000	1440000	777138	1120000	634474	1140000	511715
Q924C1;Q924C1-2	Xpo5	Exportin-5	4.62836	3.08274	0.000130612	0.584212	0.174343	1340000	1250000	974924	1220000	1300000	1210000	1210000	775411	794993	1010000	709817	787984	723279	974657	825850	868334	832365	720332	744548	794888	690983	968836	699819	743097	NA	773648	535560	736192	623514	559991	659154	719653
Q9D8Y0	Efhd2	EF-hand domain-containing protein D2	5.84329	3.07036	0.000130612	0.178422	0.284506	19800000	20000000	21900000	23300000	23000000	22500000	22200000	23300000	20000000	19900000	19800000	17700000	19700000	20300000	19700000	16900000	13100000	15700000	17300000	20600000	21800000	15100000	17900000	19700000	14600000	13900000	15000000	13100000	14500000	14400000	15600000	13100000
Q8BTJ4;Q8BTJ4-2	Enpp4	Bis(5'-adenosyl)-triphosphatase enpp4	0.00626629	3.05818	0.000130612	0.484851	0.246438	2560000	2450000	2580000	3070000	2600000	2360000	2420000	2190000	2050000	1750000	1750000	1780000	1740000	1800000	1990000	1890000	2570000	1550000	2190000	2860000	2030000	2540000	2660000	2300000	NA	1560000	1880000	2410000	2040000	2080000	2350000	1820000
P40124	Cap1	Adenylyl cyclase-associated protein 1	4.31201	3.04542	0.000130612	0.276413	0.250227	30600000	25300000	28800000	30000000	26900000	23200000	29700000	31400000	23000000	26800000	24200000	25400000	27800000	24100000	21200000	23300000	19600000	24200000	22900000	22400000	25800000	26800000	25400000	22800000	18500000	20600000	19000000	15800000	20900000	22100000	18500000	21100000
P97364	Sephs2	Selenide, water dikinase 2	5.15579	3.03999	0.000130612	-0.139299	-0.142835	85500000	88900000	94000000	94200000	91200000	91300000	87300000	94800000	103000000	97600000	101000000	99200000	105000000	100000000	126000000	99300000	91800000	108000000	110000000	117000000	103000000	116000000	111000000	111000000	122000000	122000000	126000000	105000000	126000000	116000000	127000000	118000000
Q9Z2I0	Letm1	Mitochondrial proton/calcium exchanger protein	4.18539	3.02346	0.000130612	-0.190943	-0.237499	16800000	15600000	15000000	14800000	17200000	15900000	15900000	17500000	18400000	18700000	14300000	19200000	17000000	15900000	22200000	17900000	16100000	19400000	18900000	18900000	15300000	19100000	19800000	19700000	21800000	22400000	21700000	19400000	23000000	23200000	23000000	22400000
Q3TWW8	Srsf6	Serine/arginine-rich splicing factor 6	0.808907	2.97993	0.000130612	0.0990641	0.113684	41500000	43800000	43600000	47200000	42100000	49600000	43100000	47700000	44000000	40800000	40800000	36700000	43400000	41800000	40600000	39900000	46500000	44200000	43700000	44800000	42000000	41600000	43400000	41700000	34200000	38400000	40300000	40300000	40400000	38100000	42700000	40200000
P26645	Marcks	Myristoylated alanine-rich C-kinase substrate	2.71179	2.97754	0.000130612	0.57523	0.433999	12200000	10400000	15100000	12800000	10200000	11400000	11400000	11500000	7710000	7660000	7110000	5760000	7770000	9820000	7100000	8390000	2870000	9630000	6320000	9820000	11300000	10600000	7730000	6560000	6350000	6290000	7470000	5580000	7410000	6620000	6500000	6030000
Q64726	Azgp1	Zinc-alpha-2-glycoprotein	0.38246	2.97591	0.000130612	-0.777123	-0.278601	1940000	1260000	1220000	1420000	1160000	742396	1440000	1040000	2030000	3050000	2190000	2060000	2490000	2350000	1510000	1410000	1020000	1860000	1680000	1700000	1770000	1410000	2200000	1450000	1650000	1900000	2160000	2250000	1940000	2340000	2460000	1840000
Q9JLV1	Bag3	BAG family molecular chaperone regulator 3	0.542032	2.9639	0.000130612	0.336812	0.441136	9350000	13800000	11300000	10600000	11700000	9220000	9620000	9860000	7950000	7160000	9350000	9260000	6840000	7680000	10700000	8250000	10300000	12200000	13600000	12600000	8160000	11600000	10600000	13700000	9180000	7750000	11200000	8350000	9250000	9690000	8080000	7770000
Q99KQ4	Nampt	Nicotinamide phosphoribosyltransferase	7.37994	2.95939	0.000130612	0.159724	0.214193	55200000	53600000	58800000	65100000	57700000	55100000	57000000	57500000	46800000	45800000	53700000	52000000	50500000	57700000	37800000	53000000	42300000	37000000	43600000	41100000	51500000	44000000	39400000	42500000	35200000	39800000	34300000	35900000	37200000	33400000	37200000	38200000
Q9DD20	Mettl7b	Methyltransferase-like protein 7B	0.0533404	2.95837	0.000130612	-0.505536	-0.183346	54900000	66300000	51300000	50600000	60700000	44900000	54000000	55200000	81900000	78200000	90100000	95900000	74000000	61400000	62300000	76400000	55100000	49100000	63500000	52800000	78700000	66600000	70800000	64900000	77400000	70400000	75400000	55600000	69000000	79800000	63800000	77300000
P14246	Slc2a2	Solute carrier family 2, facilitated glucose transporter member 2	0.119535	2.93669	0.000130612	-0.169255	-0.203277	60100000	55300000	59600000	58700000	53800000	61200000	66500000	64000000	65300000	70400000	69900000	64300000	71200000	66200000	61600000	68400000	58100000	53100000	56700000	55400000	67600000	62700000	67700000	60200000	66700000	64300000	68300000	77500000	67900000	59600000	72200000	69900000
Q8R1M2;C0HKE1;C0HKE7;Q64523;Q8CGP6;Q8CGP7;C0HKE4;C0HKE5;C0HKE8;Q6GSS7;Q8BFU2;C0HKE2;Q8CGP5;C0HKE3;C0HKE6;C0HKE9	H2ac15	Histone H2A type 1-K	3.76176	2.92217	0.000130612	0.271128	0.220299	253000000	236000000	290000000	334000000	271000000	287000000	285000000	329000000	216000000	240000000	273000000	234000000	273000000	222000000	208000000	242000000	206000000	223000000	226000000	224000000	257000000	233000000	256000000	253000000	191000000	179000000	185000000	233000000	223000000	166000000	203000000	205000000
Q61704	Itih3	Inter-alpha-trypsin inhibitor heavy chain H3	0.650671	2.9087	0.000130612	0.929249	0.605704	861690	775605	776307	580530	995817	725021	734417	1060000	328322	630003	301628	521528	NA	413300	407479	318304	451785	339492	NA	854999	482709	NA	1100000	565754	NA	NA	NA	341359	294958	347639	380049	NA
A2ATU0	Dhtkd1	Probable 2-oxoglutarate dehydrogenase E1 component DHKTD1, mitochondrial	1.85292	2.90316	0.000130612	-0.280809	-0.261198	3760000	4370000	3810000	3120000	2620000	2710000	3500000	4070000	4640000	3810000	4470000	4590000	3990000	4380000	4440000	3550000	3780000	4070000	4510000	3930000	4110000	3860000	3930000	3730000	4880000	5430000	4710000	5080000	4340000	4120000	4450000	4710000
Q5FWK3	Arhgap1	Rho GTPase-activating protein 1	2.73014	2.90316	0.000130612	0.443762	0.233591	3170000	3410000	3910000	3780000	3660000	3110000	4260000	3810000	2590000	3070000	2080000	2630000	3990000	2700000	2770000	2870000	2710000	2910000	2590000	3210000	2600000	3110000	3350000	2910000	1900000	2570000	2590000	2420000	2900000	2380000	2200000	2530000
P45700	Man1a1	Mannosyl-oligosaccharide 1,2-alpha-mannosidase IA	3.13863	2.89683	0.000130612	0.193023	0.285899	10600000	11700000	10700000	10600000	11100000	10100000	11300000	11200000	10100000	8210000	10200000	9230000	9500000	8930000	11500000	9570000	10200000	8660000	8510000	9780000	9300000	8850000	9820000	12700000	7490000	8580000	7810000	7230000	5000000	8710000	7840000	7890000
P52293	Kpna2	Importin subunit alpha-1	0.0109683	2.89398	0.000130612	0.438644	0.528857	2770000	2840000	NA	2570000	2670000	2640000	2640000	2940000	NA	1970000	2190000	1470000	1530000	1660000	2630000	2300000	3150000	NA	2900000	2730000	1300000	2740000	3050000	3350000	NA	1580000	2070000	NA	1310000	1960000	2060000	2160000
Q9DBD0	Ica	Inhibitor of carbonic anhydrase	0.873471	2.88539	0.000130612	-0.369434	-0.269848	4030000	4560000	4760000	4470000	5440000	3830000	5120000	4990000	5590000	8200000	5990000	6050000	6240000	5800000	6500000	5860000	4870000	5180000	6250000	4890000	6040000	4950000	7080000	5030000	5570000	5900000	5500000	6330000	6870000	7610000	7510000	5980000
Q9CXU9;P48024	Eif1	Eukaryotic translation initiation factor 1	1.29231	2.88039	0.0407835	0.489894	0.0473678	4110000	4930000	5150000	5150000	5200000	5600000	5370000	5270000	3950000	2610000	3780000	3420000	2790000	3950000	3590000	4280000	3420000	4780000	3830000	4530000	3360000	3910000	4180000	3720000	3100000	4600000	3370000	2850000	4090000	4050000	3440000	4390000
P01901;P04223;P04223-2;P14428;P01899;P01900;P03991	H2-D1;H2-K1	H-2 class I histocompatibility antigen, D-B alpha chain	3.63513	2.88039	0.000130612	0.412853	0.523226	10800000	12800000	12800000	19600000	13600000	11900000	13700000	15600000	9250000	9330000	12900000	10500000	10700000	12000000	9330000	8640000	6250000	8350000	10700000	9450000	11400000	10800000	12200000	11600000	6260000	3460000	7330000	8530000	7630000	8290000	7330000	7700000
P60122	Ruvbl1	RuvB-like 1	4.38072	2.88039	0.000130612	0.184362	0.108112	5060000	4940000	5570000	5750000	4910000	5210000	5210000	5380000	4940000	4600000	4480000	4570000	4950000	4480000	4860000	4510000	4510000	4960000	4170000	4770000	4770000	3990000	4900000	4410000	3970000	4310000	3890000	4390000	3930000	4310000	4300000	4620000
Q9DAR7	Dcps	m7GpppX diphosphatase	6.04778	2.87788	0.000130612	0.160465	0.219152	11800000	10500000	12700000	13600000	12100000	12700000	12600000	12000000	10700000	11700000	11700000	11200000	12500000	10900000	9510000	10000000	9710000	8940000	9650000	10400000	11800000	10300000	8930000	10800000	8670000	8730000	8520000	9330000	6880000	7890000	7390000	8930000
Q9CQN1	Trap1	Heat shock protein 75 kDa, mitochondrial	2.32386	2.85552	0.000130612	-0.0876844	-0.136527	196000000	215000000	188000000	199000000	188000000	191000000	192000000	185000000	220000000	204000000	203000000	202000000	198000000	203000000	219000000	205000000	186000000	197000000	226000000	213000000	195000000	200000000	208000000	203000000	223000000	225000000	215000000	219000000	220000000	226000000	211000000	232000000
P52480;P52480-2	Pkm	Pyruvate kinase PKM	1.71098	2.84723	0.000130612	0.807859	0.731612	72300000	24300000	35700000	35900000	36500000	29600000	34500000	41800000	19700000	23900000	19800000	38000000	19800000	19500000	26500000	21100000	22400000	27800000	24200000	25900000	26000000	33600000	35700000	31400000	14200000	16200000	14900000	15300000	17400000	22000000	16200000	17100000
Q9D826	Pipox	Peroxisomal sarcosine oxidase	0.0532303	2.83876	0.000130612	0.205956	0.162875	105000000	112000000	115000000	112000000	112000000	116000000	108000000	108000000	104000000	96200000	91600000	98000000	99700000	94100000	88700000	107000000	119000000	121000000	110000000	103000000	105000000	112000000	104000000	112000000	114000000	113000000	101000000	80900000	87600000	97300000	89600000	108000000
P20029;P17156;P16627;P17879;Q61696;P63017	Hspa1l;Hspa2;Hspa5;Hspa8	Heat shock 70 kDa protein 1-like	0.121896	2.83705	0.000130612	0.171457	0.203894	299000000	324000000	290000000	278000000	340000000	299000000	281000000	280000000	286000000	267000000	223000000	251000000	242000000	268000000	286000000	256000000	263000000	329000000	285000000	334000000	259000000	309000000	298000000	310000000	267000000	200000000	222000000	228000000	262000000	298000000	265000000	275000000
Q64455	Ptprj	Receptor-type tyrosine-protein phosphatase eta	2.54067	2.83705	0.000130612	0.382407	0.289497	886911	975818	1090000	1740000	1000000	1030000	1080000	995175	844456	645562	880494	730429	826899	666008	599759	860275	915850	675824	777993	775257	669561	785824	854312	920355	589671	577542	684584	706783	613782	692022	663352	616143
Q9WVK4	Ehd1	EH domain-containing protein 1	3.76189	2.82277	0.000130612	0.21428	0.196909	10600000	9300000	9080000	11400000	9210000	8590000	10700000	9320000	8830000	9390000	8900000	7740000	8270000	7540000	7370000	7780000	8700000	6670000	7630000	8470000	8100000	7670000	9090000	8360000	6530000	7690000	7220000	7140000	6810000	6860000	7770000	7560000
Q9D0M3;Q9D0M3-2	Cyc1	Cytochrome c1, heme protein, mitochondrial	3.18877	2.81042	0.000130612	-0.177643	-0.149867	163000000	137000000	130000000	153000000	137000000	131000000	162000000	165000000	159000000	178000000	161000000	155000000	160000000	172000000	178000000	167000000	172000000	148000000	180000000	157000000	167000000	171000000	149000000	184000000	189000000	188000000	169000000	214000000	186000000	177000000	209000000	187000000
Q14C51	Ptcd3	Pentatricopeptide repeat domain-containing protein 3, mitochondrial	1.39738	2.80795	0.000130612	-0.273358	-0.148596	9490000	10500000	9540000	10500000	9030000	7510000	8810000	9830000	11700000	11800000	11500000	11500000	10000000	10800000	12500000	11200000	9660000	10600000	8740000	11200000	10600000	12100000	11900000	10200000	11300000	12500000	10800000	11100000	12200000	10800000	13700000	14400000
P51150	Rab7a	Ras-related protein Rab-7a	0.0458187	2.80414	0.000130612	0.076962	0.159162	32800000	30300000	31300000	29900000	34400000	34700000	30300000	30300000	30500000	28200000	29100000	30400000	26900000	28900000	32300000	29300000	31300000	35000000	31100000	34900000	29900000	32600000	32900000	32500000	28500000	29000000	29300000	25800000	30400000	30900000	26500000	31100000
Q9D2R6	Coa3	Cytochrome c oxidase assembly factor 3 homolog, mitochondrial	1.1621	2.78966	0.000130612	-0.150596	-0.236623	6310000	7360000	7000000	5900000	6780000	7590000	7600000	8060000	8010000	7590000	7930000	8340000	7590000	8380000	9210000	7170000	7770000	6910000	8600000	8120000	7170000	7330000	7370000	7030000	7590000	9130000	9060000	8320000	8130000	8580000	8940000	8740000
Q9ES46	Parvb	Beta-parvin	1.60068	2.78812	0.000130612	1.1585	0.871275	182460	49288.6	143867	199420	143494	157528	132977	140165	55815.8	72915.7	14326.1	86141.4	NA	22272.3	97372.1	NA	64350.2	81629	106046	21888	75518.6	107980	121187	102347	NA	45669.6	51465	49108	NA	61580.8	58918.1	45192.7
Q08943;Q08943-2	Ssrp1	FACT complex subunit SSRP1	3.11569	2.77785	0.000130612	0.189164	0.335128	4370000	4190000	4540000	4500000	4150000	4650000	3500000	4530000	4240000	3870000	3720000	3450000	3950000	4150000	3910000	3870000	4230000	3490000	4160000	3910000	4360000	3350000	4050000	3710000	2720000	3720000	2470000	3750000	3300000	3300000	3010000	2440000
Q60631;Q60631-2	Grb2	Growth factor receptor-bound protein 2	1.97753	2.76824	0.000130612	0.625226	0.498251	1750000	2520000	3350000	3130000	3250000	3870000	3640000	3290000	2680000	2610000	1870000	1500000	2800000	2040000	2200000	1580000	2210000	2980000	2310000	2710000	2020000	2090000	1900000	2850000	1490000	2070000	1290000	1640000	2170000	1560000	2220000	1410000
P43276	H1-5	Histone H1.5	1.37459	2.75282	0.000130612	0.069162	0.956083	11700000	14100000	10600000	12200000	11400000	9750000	11800000	14500000	9640000	12300000	12600000	10700000	11700000	11700000	4090000	6730000	10400000	11600000	13400000	10600000	9410000	11400000	9800000	15500000	5350000	4150000	3740000	8840000	4550000	5990000	7990000	9810000
P06909	Cfh	Complement factor H	0.952164	2.7351	0.000130612	0.39827	0.293486	10400000	9980000	10700000	9550000	12300000	10100000	11100000	11200000	6190000	11000000	6060000	7910000	9050000	8100000	9540000	6680000	6730000	11300000	9590000	9370000	7690000	10800000	10600000	8380000	5850000	6060000	8660000	8470000	7180000	8890000	8290000	5930000
Q9CPR5;Q9CPR5-2	Mrpl15	39S ribosomal protein L15, mitochondrial	2.09363	2.7351	0.000130612	-0.0789766	-0.18448	5130000	4850000	5030000	5230000	4980000	5060000	5070000	5130000	5470000	5220000	5480000	5600000	4550000	5040000	6060000	5230000	5580000	5060000	5120000	5300000	4820000	5070000	5290000	5430000	5810000	5490000	5880000	6530000	5950000	5500000	6310000	5950000
P01901;P04223;P04223-2	H2-K1	H-2 class I histocompatibility antigen, K-B alpha chain	5.88967	2.73069	0.000130612	0.226481	0.446064	27000000	NA	22800000	30200000	NA	NA	24300000	26500000	23200000	20900000	22100000	NA	NA	23500000	NA	NA	19300000	19000000	18800000	18200000	19500000	18700000	NA	18600000	13600000	13100000	NA	NA	15200000	18300000	NA	13800000
Q9D020;Q9D020-1	Nt5c3a	Cytosolic 5'-nucleotidase 3A	0.467782	2.72054	0.000130612	0.527666	0.555875	2450000	2280000	3810000	3350000	1830000	1660000	2610000	3080000	1700000	1970000	1480000	1580000	2040000	1890000	1810000	1650000	2590000	1970000	2250000	2500000	1380000	2450000	2660000	2460000	1570000	1780000	1680000	2110000	1660000	1430000	1570000	2010000
Q8BKZ9	Pdhx	Pyruvate dehydrogenase protein X component, mitochondrial	6.67131	2.67872	0.000130612	-0.0917978	-0.199938	8520000	8470000	10000000	9380000	9810000	7760000	9190000	10200000	9750000	10300000	9030000	10100000	9520000	9790000	10000000	11000000	10800000	11400000	11500000	10800000	9170000	11500000	10800000	11800000	12100000	12100000	12600000	12900000	13400000	11200000	12900000	13100000
Q8BJS4;Q8BJS4-2;Q8BJS4-3	Sun2	SUN domain-containing protein 2	1.14212	2.66275	0.000130612	0.677936	0.7027	1630000	604380	1180000	1460000	967945	767211	1240000	1130000	452826	719390	976672	724496	1090000	581859	531732	754730	563088	712231	791225	928299	1060000	942793	980298	1300000	615941	618374	408620	559558	418279	781715	590081	499844
P01901;P01902	H2-K1	H-2 class I histocompatibility antigen, K-B alpha chain	1.0425	2.6495	0.000130612	0.624607	0.68127	4730000	5640000	5380000	7360000	5070000	5260000	4540000	4850000	1510000	2040000	1790000	3290000	3590000	4190000	4090000	3410000	7020000	3500000	3800000	2810000	1060000	4330000	4820000	4340000	2470000	2310000	1910000	4660000	954374	2600000	2690000	2900000
Q61838;Q6GQT1	Pzp	Pregnancy zone protein	0.216969	2.62461	0.000130612	0.545062	0.378066	88500000	76700000	90000000	86400000	91400000	63200000	92700000	89800000	45600000	99300000	50200000	64300000	63600000	56900000	86800000	58600000	74600000	95900000	78500000	78900000	65200000	92600000	82900000	92200000	46500000	47800000	75300000	74700000	69400000	53400000	67600000	56900000
Q8VCR2;Q8VCR2-2	Hsd17b13	Isoform 2 of 17-beta-hydroxysteroid dehydrogenase 13	5.30723	2.61791	0.000130612	-0.237329	-0.257158	12000000	15400000	15100000	12800000	16000000	15100000	12000000	17800000	15700000	15400000	19000000	24300000	19900000	15000000	16600000	22300000	19700000	17700000	23300000	21300000	18700000	19100000	23700000	21600000	24500000	22900000	21800000	27400000	22200000	24500000	24700000	27700000
O09158	Cyp3a25	Cytochrome P450 3A25	0.210281	2.60109	0.000130612	-0.390875	-0.181088	14300000	13400000	14300000	12600000	13500000	14500000	18100000	16900000	16200000	18200000	19100000	18400000	19700000	16800000	22800000	22800000	13400000	16800000	16100000	13900000	18900000	17800000	19100000	15500000	18100000	19200000	15600000	16300000	22400000	17300000	19600000	20000000
P62814	Atp6v1b2	V-type proton ATPase subunit B, brain isoform	7.38066	2.60109	0.000130612	0.086071	0.158458	13400000	12800000	12700000	13600000	12600000	12200000	13100000	13200000	12600000	12400000	11500000	12100000	12300000	11600000	11700000	12700000	10400000	11100000	11300000	9680000	12200000	10900000	11600000	11500000	9450000	10100000	9600000	9800000	10800000	10600000	9970000	10900000
P47738	Aldh2	Aldehyde dehydrogenase, mitochondrial	4.09115	2.59872	0.000130612	-0.0588937	-0.14379	960000000	1010000000	1130000000	1070000000	1020000000	1120000000	1090000000	1100000000	1160000000	1070000000	1130000000	1100000000	1120000000	1170000000	1120000000	1160000000	1130000000	1210000000	1160000000	1130000000	1110000000	1180000000	1080000000	1210000000	1230000000	1250000000	1320000000	1280000000	1380000000	1100000000	1250000000	1300000000
Q8BJ71	Nup93	Nuclear pore complex protein Nup93	0.571986	2.58044	0.000130612	0.179193	0.29956	2630000	2210000	2450000	2250000	2140000	2430000	2600000	2780000	2140000	2170000	2320000	2040000	2490000	1680000	2510000	2050000	2100000	2460000	1970000	2500000	2560000	2460000	2850000	2590000	2010000	1780000	2130000	2130000	2040000	2020000	1430000	1850000
Q9DB15	Mrpl12	39S ribosomal protein L12, mitochondrial	2.01697	2.57942	0.000130612	-0.110846	-0.260652	13200000	14900000	13700000	15400000	12600000	16000000	13900000	14900000	14400000	17200000	13300000	14600000	13200000	16600000	18700000	16500000	13000000	12600000	14800000	16400000	14900000	16800000	15400000	15700000	18700000	17200000	17300000	19500000	21400000	17600000	21800000	17000000
Q9JII6	Akr1a1	Aldo-keto reductase family 1 member A1	7.42341	2.57176	0.000130612	-0.125896	-0.0452511	147000000	165000000	166000000	164000000	164000000	173000000	169000000	160000000	173000000	171000000	183000000	180000000	179000000	177000000	187000000	181000000	178000000	204000000	216000000	204000000	181000000	205000000	187000000	204000000	234000000	222000000	220000000	199000000	207000000	200000000	209000000	212000000
Q9CXW2	Mrps22	28S ribosomal protein S22, mitochondrial	2.76786	2.5696	0.000130612	-0.138858	-0.157288	4200000	4350000	4360000	4420000	3930000	4070000	4660000	4670000	4840000	5170000	5080000	4670000	4010000	4750000	6120000	4370000	5070000	5230000	5220000	4330000	4780000	4590000	5030000	4470000	5470000	5320000	5470000	5160000	6140000	5710000	6090000	5300000
Q91VC3	Eif4a3	Eukaryotic initiation factor 4A-III	2.07182	2.56236	0.000130612	0.248062	0.262015	3560000	3270000	3440000	3740000	3120000	2780000	4030000	2760000	3050000	2480000	3270000	2500000	3300000	2740000	2910000	2470000	2890000	2710000	3580000	3130000	2770000	2700000	2760000	3190000	1800000	2430000	2220000	2660000	2880000	2520000	1860000	2290000
Q9JIK9	Mrps34	28S ribosomal protein S34, mitochondrial	1.05741	2.5599	0.000130612	-0.0604238	-0.272175	9560000	10100000	9370000	9100000	7970000	10100000	8980000	8410000	9710000	9380000	10100000	10100000	9550000	9310000	12300000	9030000	8690000	9420000	9850000	9720000	8380000	9010000	9460000	10100000	11200000	10500000	11500000	11400000	11400000	9310000	11400000	11400000
Q80V26	Bpnt2	Golgi-resident adenosine 3',5'-bisphosphate 3'-phosphatase	0.347051	2.55884	0.0189848	0.551717	0.222553	330120	401662	326633	283630	294354	287170	297577	258283	240120	121416	241772	197961	246830	205859	183785	183537	312353	295729	221740	273350	188232	266428	261993	189479	212331	257731	294200	209329	243833	221407	188564	231475
P47856;P47856-2	Gfpt1	Glutamine--fructose-6-phosphate aminotransferase [isomerizing] 1	0.110818	2.54459	0.000130612	0.523789	0.341349	6320000	5580000	6530000	5700000	5540000	6670000	6190000	4770000	4060000	3650000	4300000	3920000	4210000	3870000	7240000	4330000	6740000	5750000	6670000	5890000	4090000	6450000	4770000	6600000	4370000	4890000	5190000	4150000	3950000	5420000	4850000	5080000
Q3TYS2	Cybc1	Cytochrome b-245 chaperone 1	3.51005	2.53343	0.000130612	0.126564	0.180283	1940000	1720000	2070000	2280000	1870000	1870000	1800000	2200000	1930000	1700000	1750000	1740000	1590000	1800000	1580000	1880000	2050000	1480000	1640000	1650000	1800000	1670000	1810000	1630000	1440000	1370000	1400000	1560000	1490000	1660000	1390000	1520000
P08752	Gnai2	Guanine nucleotide-binding protein G(i) subunit alpha-2	2.65244	2.53039	0.000130612	0.527895	0.398064	3670000	3500000	4030000	5320000	4190000	5180000	5050000	4980000	3490000	2980000	3260000	2690000	4190000	4270000	2180000	3100000	3000000	3500000	2980000	3290000	3890000	2660000	3960000	3470000	2700000	1860000	1430000	2460000	3560000	3450000	2570000	2560000
Q9CQA3	Sdhb	Succinate dehydrogenase [ubiquinone] iron-sulfur subunit, mitochondrial	1.59976	2.53039	0.000130612	-0.0943274	-0.0892673	216000000	223000000	221000000	231000000	210000000	229000000	216000000	230000000	241000000	227000000	223000000	238000000	229000000	243000000	254000000	236000000	196000000	236000000	245000000	238000000	216000000	234000000	234000000	245000000	245000000	252000000	252000000	239000000	252000000	246000000	272000000	248000000
Q9CQL7	Mrfap1	MORF4 family-associated protein 1	1.46519	2.53039	0.000130612	0.518189	0.918276	854388	1010000	970873	807228	1040000	937546	1280000	687845	912862	676160	861878	507328	514501	715706	442965	656389	368707	1090000	643979	1150000	711838	355978	1180000	781416	624960	339109	451033	239035	319715	479587	270419	599966
Q9Z2X1;Q9Z2X1-2	Hnrnpf	Heterogeneous nuclear ribonucleoprotein F	4.18539	2.52173	0.000130612	0.163165	0.0708835	16600000	17200000	18100000	20200000	17400000	16800000	19000000	16300000	16000000	15600000	14600000	15200000	15900000	18000000	13400000	15300000	14300000	14600000	14500000	15200000	16800000	14600000	15500000	14300000	13000000	12500000	13700000	15300000	14300000	12100000	14500000	14100000
Q99J99	Mpst	3-mercaptopyruvate sulfurtransferase	2.31106	2.51815	0.000130612	-0.152506	-0.224073	24900000	29200000	28400000	29100000	25400000	31200000	26600000	29000000	30800000	27200000	36100000	34200000	29800000	33000000	33700000	29300000	34800000	31800000	29800000	30100000	29100000	32400000	30600000	30700000	38400000	39200000	36800000	35900000	35700000	30700000	34300000	30500000
Q9JK92	Hspb8	Heat shock protein beta-8	0.315202	2.48732	0.000130612	0.61753	0.503078	10400000	17800000	10600000	6390000	11600000	10800000	12900000	12500000	7920000	7300000	NA	8540000	5780000	6090000	11300000	4660000	11800000	13400000	13300000	11100000	8150000	13200000	10100000	13500000	NA	8200000	9540000	7000000	11600000	8820000	9210000	7390000
Q9QYE6	Golga5	Golgin subfamily A member 5	0.444224	2.47726	0.000130612	0.982833	0.286936	872727	844772	551116	951749	NA	NA	854503	773537	255529	NA	353848	419749	508416	429904	872364	610826	NA	777588	875496	765315	NA	935110	783395	NA	745182	681799	398812	NA	562580	671989	NA	612216
Q8BTI8;Q8BTI8-2;Q8BTI8-3	Srrm2	Serine/arginine repetitive matrix protein 2	2.97452	2.47693	0.000130612	0.307384	0.292499	5980000	6150000	5820000	6110000	6330000	5850000	5560000	6550000	4970000	6050000	5220000	4800000	3480000	5510000	4530000	4660000	3770000	4520000	3690000	4830000	5530000	5890000	5360000	5520000	4250000	4000000	3860000	4410000	4070000	3600000	4370000	4950000
Q3U7R1;Q3U7R1-2	Esyt1	Extended synaptotagmin-1	1.17713	2.47361	0.000130612	0.276935	0.312232	3140000	2910000	3020000	3380000	2780000	2610000	2930000	2870000	2300000	2580000	2270000	2520000	2980000	2600000	1230000	2070000	2600000	2490000	2080000	2830000	2590000	2260000	2850000	2710000	2400000	2110000	1900000	2660000	2370000	1860000	2070000	1930000
Q9DBC0	Selenoo	Protein adenylyltransferase SelO, mitochondrial	0.0532303	2.47022	0.000130612	-0.197232	-0.0980643	9250000	10100000	9590000	9040000	9800000	10200000	8940000	8740000	12800000	10200000	10800000	11100000	10800000	10700000	10900000	9370000	9840000	9260000	9800000	9510000	10200000	10300000	7980000	9820000	10900000	10600000	10400000	11900000	10200000	9500000	11600000	9500000
Q3TRM4;Q3TRM4-2;Q3TRM4-3;Q3TRM4-4	Pnpla6	Isoform 4 of Patatin-like phospholipase domain-containing protein 6	0.468275	2.42901	0.000130612	-0.255889	-0.571301	273476	231339	351252	384120	363476	401982	379621	266645	456347	405449	398514	385341	382401	504094	447987	635479	408204	128968	402671	247466	326917	236991	166399	325630	NA	286454	453607	592689	351618	425771	386219	539924
P47753	Capza1	F-actin-capping protein subunit alpha-1	2.90864	2.40951	0.000130612	0.0433926	0.164256	20300000	19600000	19700000	20000000	22100000	21000000	20200000	22400000	18700000	20800000	19600000	19900000	19700000	18700000	17200000	19800000	18800000	16700000	18800000	20100000	20900000	19000000	20800000	19100000	17000000	15400000	16200000	18100000	16100000	19600000	17300000	17000000
Q01730	Rsu1	Ras suppressor protein 1	6.32435	2.38342	0.000130612	0.208667	0.137053	20500000	18000000	22200000	21200000	19000000	19400000	19600000	20600000	17300000	19500000	16200000	17100000	17200000	17700000	17400000	18300000	14100000	16200000	15200000	15800000	16500000	15500000	16800000	16900000	12100000	14000000	13500000	17500000	15300000	13400000	15100000	16100000
O88668	Creg1	Protein CREG1	4.08438	2.37618	0.000130612	-0.632514	-0.441939	3890000	3780000	2560000	3210000	4500000	NA	3330000	3960000	7030000	6320000	4470000	5400000	4170000	3800000	6850000	7740000	NA	5780000	6020000	6110000	7470000	8280000	6980000	4800000	9130000	7310000	6930000	NA	12000000	8300000	6840000	9870000
Q99PI5	Lpin2	Phosphatidate phosphatase LPIN2	2.01636	2.36897	0.558121	-0.0993274	-1.2363	530284	493957	381539	451733	434146	308015	760830	707696	469498	496212	398551	567099	516881	567868	185737	868681	453900	592116	445956	436178	482437	539315	419850	320166	NA	1060000	682237	1430000	1300000	664505	1100000	1050000
P17156;P16627;P17879;Q61696;P63017	Hspa1l;Hspa2;Hspa8	Heat shock 70 kDa protein 1-like	2.07507	2.36897	0.000130612	0.14803	0.0914489	284000000	308000000	279000000	271000000	328000000	277000000	300000000	280000000	279000000	256000000	253000000	244000000	238000000	268000000	243000000	276000000	242000000	264000000	271000000	254000000	260000000	256000000	261000000	289000000	256000000	225000000	244000000	214000000	211000000	273000000	269000000	245000000
Q9Z1J3	Nfs1	Cysteine desulfurase, mitochondrial	6.09596	2.36717	0.000130612	-0.0930191	-0.098734	9540000	9970000	10200000	9300000	10500000	10300000	7870000	10000000	11000000	11000000	9820000	10700000	10600000	10500000	11900000	10500000	12400000	10400000	12500000	12100000	10700000	11900000	12400000	11100000	11900000	12200000	13100000	12100000	13600000	12600000	13500000	13600000
B0V2N1;B0V2N1-2;B0V2N1-3;B0V2N1-4;B0V2N1-5;B0V2N1-6;Q64487;Q64487-1;Q64487-2;Q64487-3;Q64487-5;Q64487-6;Q64487-7;Q64487-8;Q64487-9;Q64487-10;Q64487-11;Q64487-12	Ptprd	Receptor-type tyrosine-protein phosphatase delta	0.651036	2.36348	0.000130612	-0.25302	-0.454127	740365	1030000	595488	897288	864902	945894	997119	498720	1060000	1210000	1040000	734039	1240000	1100000	955173	766439	780772	1060000	854320	765326	1010000	922729	703158	556137	937215	1120000	1410000	1610000	1120000	1050000	1020000	1490000
Q921L3	Tmco1	Calcium load-activated calcium channel	1.74803	2.36348	0.000130612	-0.236712	-0.242892	7650000	8630000	8010000	8030000	8110000	8200000	7480000	5950000	9290000	8980000	9640000	9670000	9410000	8660000	9550000	9490000	12200000	7480000	8450000	9660000	8120000	8210000	8620000	9160000	NA	10100000	9600000	12200000	9770000	10100000	9450000	10800000
Q8K0Z7	Taco1	Translational activator of cytochrome c oxidase 1	1.4953	2.36211	0.000130612	-0.218916	-0.164696	10400000	10800000	9710000	9680000	9000000	9500000	10200000	9880000	11500000	10800000	11500000	11400000	10400000	11400000	12300000	8390000	10700000	11200000	12100000	11200000	7990000	9870000	10800000	10100000	12400000	13200000	12400000	11800000	11600000	11700000	12300000	11700000
Q62418;Q62418-2;Q62418-3	Dbnl	Drebrin-like protein	0.751795	2.35987	0.000130612	0.25144	0.212749	3510000	3300000	3430000	3920000	3570000	3760000	3290000	3250000	2930000	3580000	2780000	2740000	3130000	3460000	2900000	2690000	3410000	2590000	2970000	3300000	3720000	3020000	4100000	3420000	2370000	2600000	2990000	3180000	2970000	2500000	3000000	2820000
P14427;P01899;P01900;P01897;P01895;P01895-2	H2-D1	H-2 class I histocompatibility antigen, D-B alpha chain	1.33062	2.35823	0.000130612	0.397964	1.31896	1840000	1660000	1680000	1750000	1430000	NA	1280000	2310000	1720000	1310000	1930000	1370000	999250	1240000	1220000	1050000	NA	1490000	1100000	972764	1840000	2130000	1910000	1630000	348970	653341	1120000	NA	1480000	860785	501224	341532
O08580;Q61539	Esrra	Steroid hormone receptor ERR1	2.73434	2.34872	0.000130612	-0.455181	-0.785048	210360	187363	170286	173375	189153	152149	172778	158813	236489	256903	249243	238071	228201	193647	143327	243541	125506	71107.5	116588	111606	234194	112681	59691.6	107706	NA	159837	193240	197473	189256	120863	201109	197268
Q6PB66	Lrpprc	Leucine-rich PPR motif-containing protein, mitochondrial	4.37843	2.33712	0.000130612	-0.0534914	-0.124258	25100000	27000000	25700000	25200000	24900000	25400000	24400000	24600000	28300000	25500000	25600000	26600000	24600000	27600000	31500000	23000000	28600000	28200000	28600000	28200000	23700000	28500000	29000000	26300000	30800000	32300000	34200000	29900000	32200000	30600000	30400000	31000000
O55135	Eif6	Eukaryotic translation initiation factor 6	0.13846	2.32921	0.000130612	0.301304	0.358359	19000000	20400000	16900000	17500000	19200000	15400000	21000000	21400000	15400000	16600000	14300000	15600000	14600000	14200000	16500000	15600000	13300000	20700000	20800000	18400000	15900000	22000000	23600000	17300000	18500000	17800000	13200000	14900000	14900000	18100000	15600000	14900000
Q8BTM8;Q8BTM8-2;Q8VHX6;Q8VHX6-2;Q80X90	Flna;Flnb;Flnc	Filamin-B	0.68241	2.32921	0.000130612	0.303556	0.194229	10000000	6110000	7670000	7940000	7350000	7680000	6790000	7180000	4460000	6950000	5030000	5840000	6650000	6490000	6330000	5170000	7120000	6300000	6540000	6480000	5380000	6010000	7620000	7870000	7180000	4930000	5600000	6200000	5370000	4900000	6190000	5780000
Q9Z0R9	Fads2	Acyl-CoA 6-desaturase	1.175	2.32921	0.000130612	-0.30849	-0.462161	23100000	26000000	17400000	20600000	30500000	25100000	22200000	17900000	34700000	26500000	29400000	28700000	32400000	27400000	20800000	26400000	22700000	20300000	19000000	19400000	24900000	18600000	15900000	16700000	26900000	26600000	29500000	20400000	27900000	25300000	19000000	26300000
Q6PAM1	Txlna	Alpha-taxilin	0.155166	2.32329	0.000130612	0.724998	0.165816	1130000	1280000	1350000	681625	1470000	1280000	1110000	1310000	823828	724967	920946	332484	683387	1010000	1000000	370564	673867	904853	989532	980335	966832	1100000	1430000	1090000	893966	464759	978053	668340	1070000	862021	790594	923806
Q3THE2	Myl12b	Myosin regulatory light chain 12B	2.89469	2.31018	0.000130612	0.164631	0.245756	56700000	59900000	62100000	70800000	60300000	60300000	62500000	65200000	60000000	54100000	55100000	52400000	58500000	66900000	52500000	52900000	58200000	47300000	54000000	54300000	61700000	58000000	58500000	58500000	48600000	41600000	46900000	52900000	53900000	47800000	53100000	49400000
O88342	Wdr1	WD repeat-containing protein 1	2.35242	2.30729	0.000130612	0.0688494	0.184291	27700000	23100000	24400000	28000000	25600000	24100000	25900000	26800000	23300000	24900000	25900000	25100000	23800000	24600000	20200000	24500000	22700000	21800000	24800000	23100000	24600000	24600000	27200000	25400000	21000000	21300000	18200000	22900000	22000000	22100000	19300000	22000000
P12787	Cox5a	Cytochrome c oxidase subunit 5A, mitochondrial	2.78065	2.2953	0.000130612	-0.0403497	-0.124775	623000000	638000000	595000000	619000000	560000000	559000000	615000000	630000000	612000000	642000000	677000000	639000000	594000000	630000000	710000000	618000000	695000000	607000000	642000000	619000000	624000000	664000000	631000000	645000000	672000000	666000000	697000000	758000000	714000000	659000000	742000000	691000000
Q91YN5;Q91YN5-2;Q91YN5-3	Uap1	UDP-N-acetylhexosamine pyrophosphorylase	0.647803	2.27874	0.000130612	0.88827	0.497089	1120000	1390000	1110000	762269	1470000	1260000	1240000	1330000	673601	999213	555476	675327	NA	461740	767037	841708	NA	1430000	999595	774574	756953	1300000	829756	696151	555465	885353	656172	446056	NA	1340000	349531	587911
Q9CQ54	Ndufc2	NADH dehydrogenase [ubiquinone] 1 subunit C2	5.25432	2.2768	0.000130612	-0.0888285	-0.158277	58600000	57400000	51400000	55000000	52300000	58700000	51500000	56800000	59000000	56500000	62900000	59900000	60800000	56600000	70000000	58500000	70200000	63600000	72300000	63000000	55100000	63800000	64900000	64700000	71700000	73800000	70000000	82500000	71700000	67200000	72800000	66500000
Q80Y14	Glrx5	Glutaredoxin-related protein 5, mitochondrial	6.67131	2.25577	0.000130612	-0.117836	-0.0822148	25200000	24200000	25700000	26200000	24700000	26600000	26000000	27500000	28300000	25900000	28100000	27100000	28000000	30100000	32600000	26100000	29700000	34000000	32200000	29900000	27000000	33300000	33200000	32600000	33900000	34700000	34900000	33600000	32900000	36300000	40100000	32600000
P59325	Eif5	Eukaryotic translation initiation factor 5	5.30362	2.25086	0.000130612	-0.285708	-0.149867	11500000	12700000	11900000	14000000	13600000	11400000	10300000	12300000	12900000	15500000	14600000	14700000	13300000	14800000	18400000	15400000	18400000	14700000	15000000	16600000	15000000	17500000	17400000	17200000	18500000	17700000	17800000	13800000	20200000	19200000	19000000	19300000
Q8JZU2	Slc25a1	Tricarboxylate transport protein, mitochondrial	6.7588	2.25086	0.000130612	-0.127498	-0.12046	45300000	44400000	42300000	37700000	40200000	43200000	41600000	43700000	49000000	44200000	44700000	49500000	46000000	47400000	40300000	47400000	57400000	49400000	52400000	48100000	44000000	53400000	52100000	52400000	57700000	57600000	55000000	61800000	56000000	52300000	52400000	58400000
Q8R3P0	Aspa	Aspartoacylase	0.224269	2.25086	0.000130612	-0.372314	-0.393602	737367	906575	1220000	817271	1020000	1040000	519480	947527	1220000	1070000	1340000	1260000	992212	1250000	800434	1180000	852878	962658	533299	NA	706545	803094	NA	NA	997239	1100000	1400000	1010000	1190000	933470	1210000	928754
P11589;Q5FW60;P11591;B5X0G2;P11588;A2BIM8;P02762;P04938	Mup17;Mup2;Mup20;Mup5	Major urinary protein 17	4.8817	2.2507	0.000130612	-0.621488	-0.784604	27100000	16300000	17500000	11900000	22600000	22600000	14500000	11800000	58100000	60000000	14200000	26100000	25800000	25900000	122000000	22600000	127000000	25400000	128000000	104000000	28000000	77700000	105000000	71000000	163000000	150000000	143000000	127000000	219000000	368000000	229000000	142000000
Q9JMG1	Edf1	Endothelial differentiation-related factor 1	0.419203	2.24119	0.000130612	-0.0542117	-0.324257	7470000	6910000	4950000	6990000	6810000	6770000	5390000	3990000	7530000	6560000	7550000	6940000	6640000	7840000	7160000	5370000	4480000	6230000	6870000	5340000	6880000	6150000	6000000	6590000	7500000	6900000	8660000	7210000	7940000	7700000	8240000	7800000
P14427;P14429;P06339;P01899;P01897;P14426;P14430	H2-D1;H2-T23	H-2 class I histocompatibility antigen, D-B alpha chain	4.24497	2.23896	0.000130612	0.267188	0.469562	253060	255943	343862	339582	297410	337617	264779	311187	284791	251994	279781	253712	260443	223169	209576	219241	278511	158018	207945	218002	205596	237844	269904	198025	NA	134153	154523	273255	158860	153806	121176	109939
Q99PG2;Q99PG2-2	Ogfr	Opioid growth factor receptor	0.621031	2.23896	0.000130612	0.619338	0.330285	1790000	891944	1950000	2170000	1810000	2180000	1800000	1590000	1110000	1580000	953867	1170000	1180000	1390000	1560000	763196	1770000	1520000	1410000	1420000	1510000	1540000	921922	1670000	1250000	1160000	1340000	1530000	1160000	996592	985558	1250000
Q9Z2I8;Q9Z2I8-2	Suclg2	Succinate--CoA ligase [GDP-forming] subunit beta, mitochondrial	0.642069	2.238	0.000130612	-0.0685612	-0.0824622	95400000	100000000	99300000	106000000	97200000	101000000	95300000	108000000	102000000	97400000	103000000	106000000	106000000	106000000	101000000	112000000	93700000	103000000	102000000	105000000	102000000	104000000	97800000	98300000	110000000	109000000	107000000	112000000	104000000	105000000	111000000	106000000
P47811;P47811-2;P47811-4	Mapk14	Mitogen-activated protein kinase 14	3.53123	2.22822	0.000130612	0.219566	0.27486	3710000	3190000	3670000	3110000	3290000	3020000	3530000	3510000	2770000	3020000	3070000	2820000	2680000	3580000	3900000	2720000	2780000	2820000	2870000	3170000	3290000	2780000	3070000	3010000	2510000	2400000	2950000	2160000	2100000	2520000	2460000	2370000
Q8K1M6;Q8K1M6-2;Q8K1M6-3;Q8K1M6-4;Q8K1M6-5	Dnm1l	Dynamin-1-like protein	4.05377	2.22473	0.000130612	-0.0565835	-0.115477	13400000	11900000	12200000	12800000	12700000	12500000	12400000	12500000	14000000	14000000	12700000	12500000	12400000	13100000	14500000	12900000	14200000	13000000	14200000	14100000	12600000	13500000	13200000	14100000	13000000	14600000	15700000	15500000	14700000	14900000	15200000	15000000
P11589;P11591;B5X0G2;P11588;A2BIM8;P02762;P04938	Mup17;Mup2;Mup5	Major urinary protein 17	6.1232	2.2049	0.000130612	-0.577767	-0.553424	12600000	11500000	20000000	9050000	10200000	9230000	6950000	4950000	16100000	25300000	13100000	15900000	8720000	8560000	47900000	11200000	42500000	22900000	41300000	40400000	14000000	38600000	46300000	45100000	52100000	47300000	61100000	58800000	69700000	109000000	82000000	51900000
Q9CR68	Uqcrfs1	Cytochrome b-c1 complex subunit Rieske, mitochondrial	2.87383	2.20141	0.000130612	-0.101377	-0.114333	142000000	131000000	130000000	122000000	122000000	135000000	129000000	133000000	140000000	140000000	134000000	142000000	137000000	132000000	164000000	140000000	130000000	146000000	158000000	151000000	121000000	145000000	138000000	146000000	155000000	156000000	159000000	159000000	160000000	146000000	159000000	150000000
Q9WTP7	Ak3	GTP:AMP phosphotransferase AK3, mitochondrial	2.52088	2.18557	0.000130612	-0.141698	-0.0737304	143000000	146000000	139000000	140000000	137000000	141000000	137000000	150000000	161000000	156000000	147000000	155000000	148000000	161000000	142000000	155000000	121000000	127000000	131000000	135000000	152000000	134000000	133000000	135000000	143000000	138000000	144000000	136000000	143000000	134000000	159000000	138000000
Q5SW19;Q5SW19-2;Q5SW19-3	Cluh	Clustered mitochondria protein homolog	0.0630997	2.18447	0.000130612	-0.0995357	-0.0262793	13800000	13800000	12300000	13100000	13200000	13400000	13800000	12500000	14600000	14200000	14400000	14000000	13700000	14200000	14400000	14300000	13600000	13600000	14300000	13900000	13700000	12800000	12800000	13500000	13900000	14700000	14200000	13900000	13600000	13100000	13600000	13800000
Q62313;Q62314	Tgoln1	Trans-Golgi network integral membrane protein 1	0.708472	2.17496	0.000130612	1.172	0.843412	217632	96421.3	71038.7	244481	232980	247493	202008	298857	127762	47540.6	129030	41587.9	132914	66538.7	72222.1	163751	169681	115841	191035	196880	111166	143595	145744	70550.5	72396.1	29990.1	33028.7	133517	109532	187491	73229.5	88026
Q9WV02;Q91VM5	Rbmxl1	RNA binding motif protein, X-linked-like-1	3.14447	2.1654	0.000130612	0.14099	0.167877	14400000	14100000	15000000	15700000	14200000	13800000	14600000	15100000	13100000	13400000	13600000	13100000	13200000	14100000	12400000	11800000	9840000	13100000	12200000	13800000	13900000	13100000	14000000	13300000	11500000	11400000	12000000	10700000	13100000	11300000	12800000	12300000
Q7TQF7;O08539;O08539-2;D3Z6Q9	Bin1;Bin2	Bridging integrator 2	0.689828	2.16466	0.000130612	0.374702	0.570019	914315	754884	791344	1150000	799615	1040000	981887	928723	711451	239056	977987	785316	682467	445533	710019	786358	NA	765561	1350000	889428	1160000	1200000	1150000	706276	782313	766985	711167	759256	698768	897192	804172	813977
Q04207;Q04207-2	Rela	Transcription factor p65	0.0616567	2.15955	0.000130612	0.620747	0.366272	3150000	2810000	2480000	1740000	2770000	1890000	2010000	1740000	999819	1420000	1740000	907620	1820000	1500000	2570000	1330000	2780000	2790000	2100000	2230000	1350000	2370000	2110000	NA	1760000	1590000	1270000	NA	1810000	NA	1820000	1700000
Q8R146;Q8R146-2	Apeh	Acylamino-acid-releasing enzyme	0.325003	2.15955	0.000130612	-0.171112	-0.0393934	13200000	13300000	13900000	12400000	13700000	12300000	14200000	14200000	15000000	16400000	13200000	15400000	14900000	15800000	14300000	15800000	12400000	14800000	13200000	14200000	15400000	14700000	13600000	15200000	14900000	15600000	14800000	13700000	14400000	14800000	15800000	15200000
Q91YP2	Nln	Neurolysin, mitochondrial	2.33132	2.15955	0.000130612	-0.325684	-0.184875	3900000	5290000	5390000	6280000	5350000	4690000	6240000	5930000	6750000	6140000	7290000	7500000	5500000	6310000	6780000	6710000	6140000	6800000	6240000	6150000	6050000	7590000	6560000	6920000	7820000	8740000	7350000	6310000	7880000	7200000	6200000	6800000
Q9CPP6	Ndufa5	NADH dehydrogenase [ubiquinone] 1 alpha subcomplex subunit 5	3.6637	2.15808	0.000130612	-0.122981	-0.11026	26500000	25100000	22900000	24600000	22000000	23300000	23200000	23900000	27200000	25800000	24900000	27200000	25600000	25400000	31000000	25400000	25700000	26600000	29700000	29600000	23900000	27500000	27900000	27900000	31000000	33800000	29100000	25900000	30000000	29800000	33400000	28900000
Q7TPV4	Mybbp1a	Myb-binding protein 1A	0.626168	2.15051	0.000130612	0.211652	0.129661	7670000	6760000	7720000	8100000	7280000	8000000	8210000	7240000	6470000	6880000	6400000	5240000	6820000	6000000	7460000	6850000	7180000	6050000	6510000	7270000	7130000	6950000	7780000	7520000	6060000	6400000	5140000	7390000	5610000	6820000	6680000	7260000
P01901	H2-K1	H-2 class I histocompatibility antigen, K-B alpha chain	4.04702	2.14674	0.000130612	0.348304	0.666665	17500000	17300000	14100000	23700000	15200000	10200000	17200000	17800000	14100000	13800000	18700000	12400000	12200000	14300000	10900000	13300000	7420000	11500000	15200000	9630000	12500000	15000000	13200000	13900000	6240000	8090000	8440000	7430000	8870000	9270000	8100000	7230000
Q9CZ13	Uqcrc1	Cytochrome b-c1 complex subunit 1, mitochondrial	4.71662	2.14674	0.000130612	-0.115198	-0.0595333	210000000	203000000	184000000	200000000	197000000	196000000	197000000	204000000	215000000	209000000	215000000	220000000	207000000	216000000	236000000	204000000	223000000	222000000	240000000	226000000	188000000	232000000	232000000	225000000	240000000	243000000	234000000	234000000	243000000	223000000	236000000	233000000
Q9EPQ7	Stard5	StAR-related lipid transfer protein 5	0.0741718	2.12929	0.000130612	-0.18133	-0.206753	13900000	12000000	17700000	17700000	18200000	15800000	16800000	16800000	14800000	17600000	18900000	20300000	17500000	20900000	20100000	19200000	15900000	14400000	15900000	16300000	20200000	15000000	14300000	17100000	20600000	18400000	16800000	17800000	18300000	17600000	23000000	20000000
P58021	Tm9sf2	Transmembrane 9 superfamily member 2	2.77567	2.12775	0.000130612	0.258406	0.156231	9350000	9110000	10100000	8560000	7970000	10100000	7610000	8940000	8210000	7780000	5360000	7420000	6950000	7570000	7730000	7520000	7810000	8420000	5190000	7310000	6780000	7850000	7500000	7120000	5540000	7100000	6580000	7540000	5530000	6980000	6290000	6710000
P58064	Mrps6	28S ribosomal protein S6, mitochondrial	1.64029	2.12775	0.000130612	-0.224706	-0.40439	3990000	3140000	3010000	2400000	3090000	3050000	3170000	3490000	3320000	2920000	4040000	3700000	3130000	3690000	4140000	3590000	3080000	3130000	3840000	3080000	2710000	3330000	4640000	3480000	4500000	4190000	4360000	4460000	3950000	4010000	4410000	3910000
Q8CGK3	Lonp1	Lon protease homolog, mitochondrial	3.01711	2.12736	3.85731e-16	-0.0569438	-0.0749847	38300000	39500000	36600000	38600000	38400000	38700000	37600000	39000000	40500000	40000000	37800000	41200000	39400000	40100000	40000000	42300000	38600000	39700000	42000000	42000000	38700000	39800000	41500000	40800000	42100000	43300000	41200000	38900000	42800000	42000000	44600000	42800000
Q8VCW8	Acsf2	Medium-chain acyl-CoA ligase ACSF2, mitochondrial	4.85964	2.12359	0.000130612	-0.211069	-0.0975041	65800000	64400000	56000000	53300000	59400000	55800000	61200000	66900000	70300000	69300000	67400000	73800000	64500000	63400000	73600000	73200000	68100000	74000000	83800000	77600000	59200000	77900000	78700000	73900000	83100000	83000000	75200000	73300000	76200000	88200000	81600000	80600000
P14427;P01901;P04223;P04223-2;P14429;P14431;P14428;P06339;P01899;P01900;P03991;P01897;P14426;P14430	H2-D1;H2-K1;H2-T23	H-2 class I histocompatibility antigen, D-B alpha chain	1.55546	2.12216	0.000130612	0.452983	0.738249	11600000	4610000	11900000	15300000	11300000	11300000	11300000	5980000	10200000	4810000	8220000	8290000	7890000	10700000	7670000	8340000	7690000	9150000	8190000	9880000	9800000	8420000	9860000	9600000	6100000	4740000	2140000	5310000	6410000	7550000	5730000	5510000
P62077	Timm8b	Mitochondrial import inner membrane translocase subunit Tim8 B	0.776511	2.12216	0.000130612	-0.30111	-0.206702	13500000	15300000	17800000	23600000	14800000	18700000	20700000	17100000	21500000	18500000	22200000	21900000	23300000	18700000	21500000	17400000	20100000	20300000	20100000	21300000	16400000	18200000	17000000	18000000	22700000	20200000	23400000	24900000	21400000	20600000	22900000	21500000
Q501J6;Q501J6-2;Q61656	Ddx17;Ddx5	Probable ATP-dependent RNA helicase DDX17	1.09366	2.12216	0.000130612	0.314982	0.138477	71500000	64900000	64600000	63000000	49800000	68900000	60100000	76100000	64600000	51900000	27300000	39300000	45300000	54300000	52200000	61200000	55900000	49900000	51600000	58800000	50700000	52200000	63900000	50600000	48200000	38500000	47600000	46700000	52900000	45100000	56500000	45800000
Q8BGA8	Acsm5	Acyl-coenzyme A synthetase ACSM5, mitochondrial	5.47141	2.12216	0.000130612	-0.149693	-0.0494864	39000000	37500000	34200000	38900000	33500000	37500000	36300000	42000000	41500000	41700000	41300000	42000000	40100000	38200000	45600000	42500000	40300000	42000000	46900000	48000000	39300000	46300000	47900000	45400000	48900000	43700000	46400000	49600000	46900000	46200000	48000000	50400000
Q9Z2C8;Q9Z2C8-2;P62960;Q9JKB3;Q9JKB3-2	Ybx1;Ybx3	Y-box-binding protein 1	1.03611	2.12139	0.000130612	0.0589645	0.179476	9670000	8270000	8460000	8410000	8330000	9710000	8520000	9180000	7090000	8090000	8260000	7670000	8210000	9740000	8400000	6170000	8170000	8320000	8830000	9210000	8680000	7780000	8350000	7870000	6800000	7830000	5820000	7310000	7410000	7230000	7820000	7950000
P24456	Cyp2d10	Cytochrome P450 2D10	7.20772	2.10326	0.000130612	-0.163886	-0.0807689	198000000	196000000	195000000	197000000	209000000	219000000	215000000	201000000	225000000	230000000	208000000	216000000	222000000	212000000	269000000	225000000	233000000	262000000	270000000	289000000	223000000	254000000	265000000	259000000	281000000	268000000	263000000	265000000	270000000	301000000	302000000	291000000
Q8CIE4	Parp10	Protein mono-ADP-ribosyltransferase PARP10	0.0122584	2.09661	0.000130612	1.18706	1.00682	238487	335801	391070	NA	143624	131931	NA	57549.5	151357	37153.5	8418.82	111135	NA	27178.1	150810	83911.1	197524	234767	NA	146599	41415.8	189064	300788	285831	147960	58693.2	121633	69631.6	27783.3	110210	108801	87791.5
Q6WVG3	Kctd12	BTB/POZ domain-containing protein KCTD12	4.15479	2.09594	0.000130612	0.307792	0.187915	6010000	4570000	5380000	5310000	4180000	5100000	4050000	5470000	3940000	4400000	4520000	4330000	4080000	3640000	2520000	4560000	3570000	3030000	3230000	3390000	4570000	4230000	4160000	2950000	3100000	2550000	3150000	3670000	2740000	3420000	2730000	3010000
Q61937	Npm1	Nucleophosmin	0.246727	2.0956	0.000130612	0.0897967	0.147604	23400000	23000000	26500000	25900000	22700000	22500000	22900000	24600000	22600000	21700000	21900000	22700000	21000000	23900000	19700000	21700000	20500000	22300000	23600000	23700000	27500000	22500000	25200000	24700000	17800000	21900000	19700000	20500000	23800000	20900000	22800000	21800000
Q8BK72	Mrps27	28S ribosomal protein S27, mitochondrial	1.41663	2.09271	0.000130612	-0.103332	-0.254728	4220000	4750000	4620000	4070000	3970000	4130000	4320000	3780000	4360000	4510000	4460000	4990000	4620000	4350000	6150000	3950000	2780000	4430000	4800000	4840000	3620000	4860000	5110000	4780000	5590000	5470000	6630000	4390000	6020000	5320000	5840000	6080000
Q8BMJ3;Q60872	Eif1a;Eif1ax	Eukaryotic translation initiation factor 1A	8.67895e-16	2.09231	0.000130612	0.393342	0.111031	17900000	17900000	14100000	17300000	17300000	17300000	17900000	18500000	13100000	14700000	13500000	13000000	14900000	13300000	16600000	12300000	16100000	13400000	18900000	15800000	11800000	18100000	20100000	16300000	13700000	14700000	14300000	16300000	13100000	16100000	15300000	15600000
Q9JL15	Lgals8	Galectin-8	0.436661	2.09231	0.000130612	0.516936	0.373186	5640000	5860000	6880000	6630000	6940000	6360000	4490000	4790000	4400000	4340000	5780000	4200000	4130000	3730000	7190000	3370000	8210000	6200000	7250000	7100000	3700000	6550000	5950000	6700000	5180000	5340000	5340000	5250000	5050000	4720000	4230000	4760000
A2AIL4	Ndufaf6	NADH dehydrogenase (ubiquinone) complex I, assembly factor 6	0.0684638	2.08293	0.000130612	-0.236606	-0.223351	1050000	941905	810986	961401	1010000	1020000	1010000	1160000	1420000	1160000	1120000	1140000	1120000	1350000	1330000	1220000	1340000	1100000	1180000	1160000	963691	827411	1050000	761899	886914	1250000	1160000	1430000	1070000	1260000	1300000	1320000
Q99KR7	Ppif	Peptidyl-prolyl cis-trans isomerase F, mitochondrial	0.728607	2.07683	0.000130612	-0.232798	-0.268716	7420000	6760000	6660000	6320000	5810000	6600000	8160000	6990000	7150000	7230000	8310000	7730000	7310000	9980000	9030000	8040000	9080000	5790000	8500000	7090000	6430000	7270000	8280000	6670000	7760000	9320000	8710000	10300000	8590000	9020000	7640000	7920000
Q9QY30	Abcb11	Bile salt export pump	1.41072	2.07255	0.000130612	-0.148099	-0.188358	18900000	16200000	18000000	18100000	19000000	20500000	19700000	18000000	23500000	21800000	19100000	20400000	19600000	20600000	17300000	22000000	14300000	16100000	18600000	18100000	20100000	16200000	17300000	16400000	18600000	18200000	20800000	19200000	19000000	19300000	19200000	19200000
Q9D0S9	Hint2	Histidine triad nucleotide-binding protein 2, mitochondrial	0.147087	2.07153	0.000130612	-0.095307	-0.0820711	103000000	100000000	100000000	111000000	99100000	102000000	110000000	111000000	110000000	105000000	107000000	113000000	109000000	116000000	109000000	112000000	97600000	99100000	107000000	108000000	104000000	93300000	108000000	101000000	108000000	104000000	111000000	121000000	106000000	106000000	119000000	109000000
Q7TPR4	Actn1	Alpha-actinin-1	0.364813	2.05925	0.000130612	0.12956	0.198981	16300000	15000000	16300000	17400000	16300000	16100000	16000000	18700000	15000000	16600000	13300000	15500000	14400000	15900000	13300000	14800000	15100000	13100000	15000000	17000000	17400000	15800000	18600000	16800000	13200000	13100000	13900000	15900000	13600000	14600000	14500000	15800000
Q8BHZ0	Cyria	CYFIP-related Rac1 interactor A	2.342	2.0474	0.000130612	0.405732	0.695805	420018	348791	374212	497672	447775	433585	245873	450672	307037	217296	354875	337308	354202	222437	266859	368421	323589	148727	264089	393703	365526	338342	328468	293096	166711	195585	206972	292615	65120.1	303678	68930	285579
P10852;P10852-2	Slc3a2	4F2 cell-surface antigen heavy chain	4.92776	2.03378	0.000130612	0.335887	0.302466	4260000	3480000	3750000	3480000	3700000	3000000	3590000	3680000	3010000	2900000	2790000	2790000	2980000	2860000	2640000	3320000	2460000	1300000	2510000	2420000	3170000	2110000	3300000	2680000	1340000	1440000	2240000	2330000	1500000	2820000	1790000	2420000
Q8BLY2	Tars3	Threonine--tRNA ligase 2, cytoplasmic	1.03915	1.98593	0.000130612	-0.311827	-0.419621	818551	728447	655464	617159	793544	653234	697264	697963	706295	864023	869385	857283	867842	815360	997428	1010000	595125	725719	796402	286746	849816	593157	514359	626326	856626	644211	884760	881252	660622	617384	777158	883055
Q60855	Ripk1	Receptor-interacting serine/threonine-protein kinase 1	0.288608	1.97727	0.000130612	0.436348	0.297266	887594	1640000	1820000	1710000	1760000	1720000	1250000	1700000	1300000	1200000	1140000	1220000	1320000	1440000	856173	1330000	1720000	1610000	1130000	1330000	1280000	1610000	1540000	1360000	1410000	1220000	1140000	1350000	979124	1120000	1090000	1320000
Q6PDM2;Q6PDM2-2;Q6PDM2-3	Srsf1	Serine/arginine-rich splicing factor 1	3.04703	1.97281	0.000130612	0.178756	0.102811	30600000	29100000	29300000	35100000	30900000	32600000	34100000	33100000	27000000	28300000	29400000	27800000	28600000	32400000	26600000	26900000	25100000	25800000	29500000	27700000	29200000	28400000	29300000	28300000	24200000	24600000	23300000	28700000	28200000	25700000	28300000	27100000
Q91VM9	Ppa2	Inorganic pyrophosphatase 2, mitochondrial	0.503709	1.97169	0.000130612	-0.106406	-0.0650435	20400000	20100000	20100000	20500000	19300000	19300000	20800000	21700000	22400000	22200000	21700000	20300000	20800000	22600000	20900000	21900000	20000000	20600000	19500000	20800000	21400000	22700000	19800000	20600000	21200000	21400000	21300000	21900000	23100000	21700000	25700000	21200000
Q9QZX7;Q9QZX7-2;Q9QZX7-3	Srr	Serine racemase	1.82616	1.96643	0.000130612	-0.126846	-0.206451	2170000	2390000	1510000	2200000	2330000	2670000	2240000	2360000	2250000	2550000	3480000	2930000	2310000	2080000	2850000	2440000	2440000	2540000	2590000	2560000	2210000	3010000	2450000	2530000	3390000	2910000	3210000	2740000	2730000	3280000	2930000	2920000
Q8R104;Q8R104-2	Sirt3	NAD-dependent protein deacetylase sirtuin-3	0.05525	1.9648	0.000130612	-0.1976	-0.0971758	4130000	3560000	4170000	3870000	3570000	3760000	3650000	3950000	4690000	4380000	4370000	4390000	3580000	3810000	4580000	4260000	3600000	3780000	4110000	3600000	4170000	4150000	3970000	3670000	4210000	4340000	3930000	4330000	4080000	3980000	4440000	4000000
P11589;B5X0G2;P11588;A2BIM8;P02762;P04938	Mup17;Mup2	Major urinary protein 17	4.98712	1.95972	0.000130612	-1.13699	-0.526519	63700000	66800000	31900000	38100000	47500000	38200000	37300000	27700000	101000000	151000000	77500000	90300000	59100000	55100000	258000000	50600000	73900000	147000000	269000000	234000000	58300000	254000000	257000000	211000000	276000000	277000000	345000000	184000000	430000000	627000000	373000000	296000000
Q9WVL3;Q9WVL3-2	Slc12a7	Solute carrier family 12 member 7	0.265624	1.95972	0.000130612	0.4597	0.263973	483807	391391	282934	425275	437134	407999	448573	408255	333546	283826	255277	365993	281036	194341	322265	359138	499253	200214	359125	397161	322856	372786	401482	359227	NA	228010	331502	304807	293382	313977	255080	400924
B1AZI6	Thoc2	THO complex subunit 2	1.74813	1.95339	0.000130612	0.163877	0.413573	1220000	1090000	721092	1180000	1120000	1120000	1170000	1090000	989476	639197	1060000	940387	1060000	982028	1010000	1010000	1020000	957271	1020000	945524	1060000	913128	1000000	1020000	818225	774909	649775	1060000	917974	741630	718258	628266
Q9CXT8	Pmpcb	Mitochondrial-processing peptidase subunit beta	1.73694	1.95339	0.000130612	-0.175268	-0.235876	5780000	6260000	5840000	6310000	5540000	5600000	4870000	5340000	7070000	6570000	6090000	6710000	5610000	6280000	7450000	6160000	4200000	6320000	6710000	7830000	6080000	6280000	6730000	6460000	6680000	7760000	7560000	6290000	7390000	7520000	7570000	7530000
Q8BJZ4	Mrps35	28S ribosomal protein S35, mitochondrial	0.670631	1.94685	0.000130612	-0.169281	-0.125112	2660000	2440000	2780000	2800000	2120000	2490000	2490000	2230000	3130000	2600000	2890000	2650000	2830000	2770000	3820000	2750000	2020000	2870000	2910000	3010000	2320000	2980000	2870000	2250000	3980000	3110000	3150000	3140000	3650000	3120000	2630000	2750000
Q9D1H6	Ndufaf4	NADH dehydrogenase [ubiquinone] 1 alpha subcomplex assembly factor 4	4.6092	1.94685	0.000130612	-0.141201	-0.252063	5000000	5540000	4860000	5230000	4920000	5030000	4040000	4610000	5620000	5800000	4970000	5350000	5180000	5590000	7550000	5030000	5580000	5850000	6220000	6980000	4970000	6250000	7780000	5880000	6420000	7100000	7120000	6850000	7390000	7640000	7290000	7680000
Q8BFR5;Q8BFR5-2	Tufm	Elongation factor Tu, mitochondrial	0.0865251	1.9368	0.000130612	-0.06286	-0.119111	129000000	127000000	120000000	123000000	126000000	115000000	121000000	124000000	136000000	134000000	117000000	127000000	123000000	127000000	145000000	131000000	104000000	116000000	123000000	126000000	126000000	121000000	121000000	126000000	134000000	129000000	132000000	120000000	133000000	126000000	141000000	134000000
Q06890	Clu	Clusterin	3.16323	1.93382	0.000130612	0.279382	0.415037	28100000	31100000	25300000	29900000	28700000	23700000	26800000	33500000	18500000	30900000	14300000	25000000	23300000	21600000	37500000	23500000	29700000	38800000	36300000	43600000	33700000	47200000	47800000	49600000	25500000	25700000	32500000	30600000	31400000	31200000	37900000	25800000
P28230	Gjb1	Gap junction beta-1 protein	3.11183	1.92768	0.000130612	-0.430264	-0.15555	18400000	19300000	19800000	24100000	21600000	17500000	15200000	13800000	29600000	25700000	25900000	26400000	25100000	23300000	20300000	20100000	13100000	17100000	17500000	17400000	22600000	14400000	15400000	15300000	17800000	15700000	16700000	19800000	19300000	18400000	18400000	17400000
Q921I1	Tf	Serotransferrin	5.33631	1.92225	0.000130612	0.0842689	0.366038	214000000	207000000	237000000	209000000	226000000	207000000	228000000	208000000	169000000	253000000	209000000	183000000	204000000	162000000	246000000	195000000	152000000	209000000	196000000	178000000	179000000	173000000	171000000	183000000	134000000	129000000	166000000	140000000	138000000	154000000	138000000	139000000
Q8VI47	Abcc2	Canalicular multispecific organic anion transporter 1	0.174615	1.91512	0.000130612	-0.180863	-0.237499	14500000	14200000	14700000	14000000	14200000	15800000	16600000	15600000	17900000	16000000	16100000	15900000	16600000	16900000	16500000	20600000	15300000	14100000	14400000	13800000	17900000	14000000	17100000	12700000	16000000	16700000	13900000	17200000	15300000	18000000	18000000	16900000
Q9JLI6;Q9JLI6-2	Scly	Selenocysteine lyase	5.92131	1.89942	0.000130612	0.113085	0.163618	35600000	34400000	37400000	36200000	34500000	34700000	34600000	35900000	33700000	16600000	33400000	33400000	32800000	32200000	25200000	31000000	23300000	23100000	22500000	25600000	32500000	23800000	25400000	24700000	21100000	21300000	21700000	22200000	21600000	21400000	23400000	22700000
P63017	Hspa8	Heat shock cognate 71 kDa protein	2.26233	1.8991	0.000130612	0.148671	0.153876	403000000	427000000	413000000	404000000	445000000	382000000	453000000	403000000	397000000	372000000	373000000	365000000	351000000	379000000	360000000	356000000	256000000	406000000	394000000	388000000	364000000	383000000	368000000	399000000	353000000	332000000	346000000	281000000	339000000	366000000	347000000	348000000
Q8VE62	Paip1	Polyadenylate-binding protein-interacting protein 1	0.0225477	1.89302	0.000130612	-0.465678	-0.225484	734687	906594	467528	940196	836677	360245	693585	1050000	1040000	937799	1300000	1050000	1080000	1420000	1200000	1090000	NA	632747	1190000	651721	947370	847279	714341	979341	866334	1110000	1450000	609893	892281	1170000	921225	1060000
Q9DBE9	Ftsj3	pre-rRNA 2'-O-ribose RNA methyltransferase FTSJ3	0.0181954	1.88915	0.000130612	1.02983	0.615894	555292	546338	512264	217543	581580	530577	436770	442350	418093	254179	256572	195371	NA	NA	250110	349887	485155	NA	NA	549837	307871	NA	506399	NA	NA	NA	481184	436111	262619	272403	249818	374611
P17225	Ptbp1	Polypyrimidine tract-binding protein 1	0.179575	1.87728	0.000130612	0.128238	0.102163	40700000	39600000	35800000	38900000	37100000	36500000	38700000	43400000	31700000	36900000	37500000	38800000	36500000	34500000	33700000	33000000	37900000	36900000	36800000	37400000	39400000	37200000	44500000	35500000	29000000	35200000	33200000	39700000	33700000	37600000	34300000	35700000
Q9Z223;Q9Z223-1	Mocs2	Molybdopterin synthase catalytic subunit	0.945141	1.8725	0.000130612	-0.572933	-0.291508	969145	1240000	1490000	1260000	1610000	1320000	1720000	1510000	2640000	2630000	1890000	979732	1950000	2070000	3060000	2110000	2460000	1580000	1320000	1920000	1100000	2010000	2440000	2340000	2420000	2420000	3210000	1860000	2390000	2040000	2550000	1800000
O35286	Dhx15	Pre-mRNA-splicing factor ATP-dependent RNA helicase DHX15	3.38566	1.8715	0.000130612	0.122191	0.140272	5380000	4970000	5210000	5710000	5180000	5090000	5590000	5630000	4500000	4830000	5140000	5350000	4900000	4750000	4650000	5260000	4370000	4580000	4400000	4660000	5230000	4730000	5260000	5070000	4060000	4170000	3920000	4350000	4780000	4470000	3990000	5090000
Q9D2G2	Dlst	Dihydrolipoyllysine-residue succinyltransferase component of 2-oxoglutarate dehydrogenase complex, mitochondrial	2.65842	1.87004	0.000130612	-0.0867116	-0.0681715	114000000	113000000	114000000	112000000	112000000	118000000	110000000	113000000	115000000	117000000	120000000	111000000	120000000	125000000	139000000	121000000	116000000	130000000	126000000	136000000	101000000	125000000	119000000	123000000	135000000	130000000	130000000	129000000	144000000	129000000	138000000	128000000
O70404	Vamp8	Vesicle-associated membrane protein 8	0.21718	1.86856	0.000130612	-0.222392	-0.180456	3390000	3280000	3390000	3390000	3030000	3120000	3450000	3810000	4050000	4190000	4270000	3950000	3490000	3960000	3710000	3780000	1940000	3240000	3760000	3510000	4160000	3590000	3940000	3690000	3090000	3730000	4140000	3990000	4350000	4110000	4320000	4440000
P16332	Mmut	Methylmalonyl-CoA mutase, mitochondrial	0.927683	1.86856	0.000130612	-0.0893021	-0.171536	39800000	45200000	42800000	42700000	38700000	40900000	41600000	41400000	49200000	44400000	42900000	43900000	42000000	45800000	50600000	43600000	29500000	44200000	45100000	47000000	44400000	46100000	45700000	42900000	50400000	51500000	50100000	40800000	50800000	46700000	52600000	50400000
P27601	Gna13	Guanine nucleotide-binding protein subunit alpha-13	0.179866	1.86522	0.000130612	0.147754	0.230044	10800000	11400000	11000000	12000000	11200000	11600000	12100000	10600000	9970000	10400000	12400000	10000000	10800000	8930000	9750000	11000000	11700000	11300000	11300000	11800000	9590000	12800000	10100000	11900000	9370000	9760000	9620000	11800000	10300000	9610000	10200000	9850000
Q8K2B3	Sdha	Succinate dehydrogenase [ubiquinone] flavoprotein subunit, mitochondrial	2.88791	1.83979	0.000130612	-0.141807	-0.0757954	123000000	118000000	94500000	105000000	107000000	96100000	106000000	117000000	118000000	121000000	113000000	128000000	116000000	117000000	117000000	125000000	122000000	112000000	130000000	118000000	115000000	128000000	124000000	119000000	128000000	130000000	124000000	140000000	121000000	126000000	124000000	129000000
O54749	Cyp2j5	Cytochrome P450 2J5	5.38204	1.82966	0.000130612	-0.440413	-0.234776	7010000	8160000	7110000	8130000	6980000	6630000	7350000	7120000	7570000	8680000	10200000	10300000	10600000	9110000	13100000	6740000	9810000	11100000	15200000	12100000	8280000	13100000	10900000	12100000	15900000	15400000	15900000	12600000	14700000	11000000	12400000	12000000
Q8VCG4	C8g	Complement component C8 gamma chain	7.48199	1.82966	0.000130612	-0.691704	-0.263744	1230000	1960000	2120000	1990000	3120000	2390000	1590000	1010000	4110000	3240000	3520000	3130000	3140000	2920000	7440000	2970000	6330000	6200000	7230000	7740000	3340000	5680000	8310000	8680000	6700000	7920000	8110000	6360000	9100000	8860000	9240000	8170000
P20852	Cyp2a5	Cytochrome P450 2A5	1.02783	1.82351	0.000130612	-0.657795	-0.379214	22700000	21200000	10900000	21700000	12600000	13300000	28400000	20000000	33500000	39200000	33300000	33800000	31700000	28600000	22300000	19800000	14500000	12600000	22200000	17100000	35400000	11100000	19900000	13600000	19900000	20000000	20100000	21000000	19700000	25000000	25400000	23900000
O55239	Nnmt	Nicotinamide N-methyltransferase	2.32834	1.82132	0.000130612	0.965707	0.529641	17600000	23100000	9880000	17000000	8520000	12100000	18200000	11500000	9920000	7700000	9630000	5980000	5320000	7200000	18700000	3940000	8690000	6680000	11900000	6660000	7910000	7190000	9800000	8590000	5950000	5480000	5010000	4820000	5440000	7530000	6120000	6390000
Q9Z1N5	Ddx39b	Spliceosome RNA helicase Ddx39b	1.0966	1.81409	0.000130612	0.106073	0.279026	20100000	20200000	17100000	19400000	17700000	16400000	22000000	20500000	17700000	18500000	19100000	19200000	19400000	18200000	16300000	17100000	23300000	17300000	16800000	16000000	20700000	19700000	19500000	18600000	17500000	16100000	14600000	13900000	16800000	15300000	15100000	16300000
P16331	Pah	Phenylalanine-4-hydroxylase	0.721142	1.81173	0.000130612	-0.233334	-0.13542	162000000	198000000	151000000	168000000	140000000	151000000	168000000	157000000	183000000	193000000	197000000	189000000	174000000	186000000	250000000	155000000	152000000	133000000	177000000	163000000	171000000	146000000	171000000	145000000	174000000	172000000	189000000	176000000	183000000	166000000	162000000	170000000
P09528	Fth1	Ferritin heavy chain	7.23834	1.80722	0.000130612	0.00808235	0.373731	328000000	330000000	367000000	471000000	328000000	349000000	429000000	419000000	321000000	361000000	387000000	330000000	362000000	364000000	273000000	351000000	242000000	233000000	310000000	239000000	294000000	209000000	313000000	240000000	152000000	156000000	206000000	256000000	166000000	209000000	210000000	157000000
P56391	Cox6b1	Cytochrome c oxidase subunit 6B1	0.699156	1.80722	0.000130612	-0.162985	-0.106915	164000000	171000000	135000000	151000000	134000000	150000000	153000000	144000000	166000000	184000000	142000000	167000000	154000000	170000000	189000000	176000000	171000000	172000000	155000000	138000000	148000000	160000000	165000000	167000000	190000000	189000000	151000000	166000000	177000000	165000000	186000000	173000000
Q62191	Trim21	E3 ubiquitin-protein ligase TRIM21	1.72864	1.80716	0.000130612	0.22247	0.706718	296486	192792	225789	346529	188625	192853	203639	187030	116077	197894	76834.4	178350	171950	147484	167882	199712	177693	97079.2	143026	188616	80370	196230	237403	199559	NA	144231	27121.5	134717	164958	107201	112221	61564.5
Q60605;Q60605-2	Myl6	Myosin light polypeptide 6	2.66536	1.79144	0.000130612	0.147035	0.123437	52300000	51900000	49700000	59500000	53200000	53800000	53100000	57900000	46500000	53600000	49400000	47200000	44800000	54300000	48800000	46400000	40900000	43300000	46600000	46500000	57700000	47300000	52300000	51200000	40800000	40500000	43300000	41300000	46800000	42900000	48900000	45400000
Q9DCP2	Slc38a3	Sodium-coupled neutral amino acid transporter 3	1.4519	1.76629	0.000130612	0.420811	0.424414	117000000	167000000	100000000	127000000	78800000	97000000	136000000	94100000	117000000	76400000	85700000	94700000	60800000	67400000	115000000	62300000	79900000	84800000	105000000	92800000	90100000	78600000	104000000	90000000	63700000	66000000	68200000	65200000	75500000	88500000	59800000	92100000
Q570Y9;Q570Y9-2;Q570Y9-3	Deptor	DEP domain-containing mTOR-interacting protein	1.83786	1.76561	0.000130612	-0.479743	-0.14912	5460000	4180000	3450000	3220000	4020000	3610000	2000000	4930000	5360000	5410000	3510000	6660000	4290000	5280000	4750000	5760000	2670000	4590000	4000000	5880000	5690000	5800000	5330000	5970000	6420000	6070000	6150000	4660000	7090000	5740000	7580000	6040000
P84244;P68433;P84228;P02301	H3-3a;H3-5;H3c1;H3c2	Histone H3.3C	4.12368	1.76193	0.000130612	0.154696	0.191905	490000000	478000000	422000000	557000000	525000000	487000000	527000000	523000000	489000000	472000000	437000000	504000000	447000000	463000000	347000000	391000000	419000000	391000000	411000000	397000000	418000000	417000000	432000000	430000000	373000000	337000000	309000000	416000000	340000000	358000000	378000000	456000000
Q69ZX8	Ablim3	Actin-binding LIM protein 3	0.776011	1.76193	0.000130612	-0.239283	-0.757366	818539	703440	647634	224182	902184	604143	409999	619784	620466	1030000	495370	892982	742416	600784	1120000	753652	1120000	412032	638081	876450	520968	672641	507593	580564	NA	977355	1110000	1030000	1030000	819736	1050000	1010000
Q8C5Q4	Grsf1	G-rich sequence factor 1	1.51657	1.76193	0.000130612	-0.369522	-0.461839	545701	535843	392020	441346	442981	595617	626965	432506	670289	657587	581437	742795	446010	594974	727672	606980	530346	450342	726106	610580	704040	539701	639819	571263	881007	632688	791225	480906	1040000	582702	893667	836523
Q99MR6;Q99MR6-2;Q99MR6-3;Q99MR6-4	Srrt	Serrate RNA effector molecule homolog	2.14194	1.76193	0.000130612	0.209084	0.172579	11100000	10800000	11900000	12600000	11500000	11700000	11300000	12000000	10800000	11100000	9300000	9490000	9570000	10900000	8990000	10500000	8520000	9380000	9550000	10500000	11300000	10300000	11100000	10100000	8550000	9170000	8370000	8500000	10400000	8930000	11100000	10800000
Q9D880	Timm50	Mitochondrial import inner membrane translocase subunit TIM50	0.0458635	1.75668	0.000130612	-0.0658983	-0.165484	6530000	6270000	5740000	5500000	6190000	6220000	5530000	6530000	7130000	6550000	6440000	6850000	6290000	6170000	6370000	6680000	6310000	5980000	5590000	5770000	5900000	6090000	6670000	5950000	5510000	5990000	6800000	6780000	7060000	6510000	6600000	7010000
P11589	Mup2	Major urinary protein 2	5.76921	1.75256	0.000130612	-0.88065	-0.446369	122000000	124000000	54400000	66900000	96500000	75200000	70900000	53400000	164000000	245000000	115000000	154000000	111000000	96400000	341000000	73800000	332000000	201000000	489000000	396000000	98500000	374000000	464000000	292000000	470000000	437000000	427000000	492000000	586000000	1010000000	559000000	467000000
P07356	Anxa2	Annexin A2	1.89193	1.74062	0.000130612	0.178053	0.360833	16000000	10800000	13300000	13600000	13200000	13400000	11800000	16100000	9480000	15100000	11700000	10600000	14600000	12700000	11900000	11300000	10800000	12700000	8920000	12300000	14700000	12600000	15600000	11200000	9690000	9700000	7250000	8530000	10400000	8560000	9810000	10900000
Q62383	Supt6h	Transcription elongation factor SPT6	1.25292	1.74062	0.000130612	0.549125	0.182825	868274	789828	1080000	1120000	872423	1090000	1080000	855216	679969	654384	858720	335353	917656	913700	529404	621068	867822	809701	712079	686212	832761	721232	543445	780033	631730	719232	577780	909080	513782	690849	449186	773958
O08600	Endog	Endonuclease G, mitochondrial	2.02348	1.74062	3.85731e-16	-0.170176	-0.114541	33500000	33800000	36800000	35500000	26900000	30200000	29800000	30400000	35600000	33300000	37800000	36600000	36300000	35300000	40400000	28500000	29700000	27000000	28300000	25400000	29800000	29600000	30500000	30800000	29900000	33400000	35800000	33600000	30700000	30400000	31100000	33100000
Q9QZS5;Q9QZS5-2	Sgk2	Serine/threonine-protein kinase Sgk2	4.47244	1.72776	0.000130612	-0.323096	-0.218305	1500000	1220000	1110000	1320000	912406	998389	1250000	1290000	1820000	1270000	1450000	1540000	1390000	1550000	1550000	2070000	1980000	2060000	2150000	2100000	1710000	2250000	1550000	1150000	2710000	3120000	2360000	2360000	1970000	1870000	1690000	2340000
O35660	Gstm6	Glutathione S-transferase Mu 6	2.76868	1.72461	0.000130612	-0.186824	-0.195551	31500000	36300000	41000000	43400000	37800000	40800000	34300000	36700000	42700000	38300000	43700000	39700000	42100000	43800000	66300000	41400000	47700000	47800000	49700000	52000000	44000000	45300000	37300000	45300000	53000000	54900000	63300000	52300000	53500000	45000000	48800000	58100000
P32921;P32921-2	Wars1	Isoform 2 of Tryptophan--tRNA ligase, cytoplasmic	0.192958	1.72461	0.000130612	0.223068	0.235827	8430000	8400000	9050000	10900000	8870000	9210000	8930000	8340000	7890000	7610000	8230000	7170000	7640000	7140000	9380000	7600000	6450000	8430000	10000000	9460000	8990000	9240000	10200000	10200000	8230000	7670000	7870000	7780000	7410000	9690000	8410000	8010000
P56379	Atp5mpl	ATP synthase subunit ATP5MPL, mitochondrial	0.0902323	1.72461	0.000130612	-0.150394	-0.208632	35900000	31400000	23900000	30600000	31400000	31300000	32500000	32700000	35700000	33700000	37400000	36800000	29400000	33100000	38400000	34000000	21800000	26800000	37300000	34300000	29500000	30500000	31200000	35200000	41000000	37000000	40000000	36000000	32100000	35300000	33100000	34300000
Q9Z0H4;Q9Z0H4-2;Q9Z0H4-4;Q9Z0H4-5;Q9Z0H4-6;Q9Z0H4-7;Q9Z0H4-8;Q9Z0H4-9;Q9Z0H4-11	Celf2	Isoform 2 of CUGBP Elav-like family member 2	1.23888	1.72299	0.000130612	1.02309	0.10994	157098	65684.2	128054	161247	52761.9	122435	93662.8	121699	41971.7	82782	58850.6	95398.2	58180.8	17515.7	85461.9	61278.1	146088	167289	113771	105380	104501	103357	105450	167198	NA	101568	118794	97122.7	102852	53760.1	149261	81245.9
Q99KI0	Aco2	Aconitate hydratase, mitochondrial	0.905236	1.72119	0.000130612	-0.0433926	-0.0891524	141000000	131000000	122000000	129000000	120000000	133000000	131000000	132000000	135000000	128000000	135000000	137000000	138000000	133000000	141000000	131000000	123000000	128000000	133000000	130000000	119000000	128000000	122000000	123000000	136000000	134000000	134000000	133000000	128000000	131000000	135000000	128000000
Q3URS9;Q3URS9-2	Ccdc51	Mitochondrial potassium channel	0.799095	1.70413	0.000130612	-0.192645	-0.252981	1200000	1040000	898654	1330000	1300000	824814	1200000	1040000	1410000	1430000	1350000	1080000	1210000	1200000	1400000	1090000	920127	1030000	1420000	1210000	975205	1280000	1190000	1410000	1420000	1150000	1440000	1470000	1480000	1480000	1370000	1360000
P09405	Ncl	Nucleolin	0.0597439	1.6947	0.000130612	0.130872	0.110306	51600000	54100000	55400000	60100000	50000000	55300000	56100000	58200000	47700000	49800000	52600000	44900000	51300000	57400000	52900000	49300000	48600000	53100000	53900000	55300000	56100000	56800000	59000000	58000000	49700000	48100000	46700000	54900000	53900000	49100000	54800000	53500000
P17710;P17710-2;P17710-3;P17710-4	Hk1	Hexokinase-1	2.70335	1.6947	0.000130612	0.538901	0.841344	556961	685157	750360	1000000	627574	564540	549571	896502	328071	806959	445615	395216	611628	457931	377152	703353	NA	531688	467131	329732	549734	556741	313949	667487	290118	182059	279056	504301	167802	303377	390809	404379
P47757-2;P47757-4	Capzb	Isoform 2 of F-actin-capping protein subunit beta	2.22202	1.6947	0.000130612	0.0993598	0.0570095	32100000	29000000	27100000	29600000	28500000	28800000	29700000	30400000	26100000	28100000	25800000	27600000	27100000	29900000	26500000	27600000	25000000	25700000	27900000	29000000	28600000	26300000	29400000	26300000	26100000	25300000	23300000	26000000	24500000	26800000	26400000	28100000
Q925I1;Q925I1-2	Atad3	ATPase family AAA domain-containing protein 3	0.00898802	1.6947	0.000130612	-0.051715	-0.0828569	21700000	20700000	19000000	19600000	20900000	19900000	21000000	20400000	21400000	20800000	21000000	21400000	21200000	21600000	20600000	23300000	19200000	20900000	21500000	20400000	21200000	20200000	19200000	20100000	22300000	21700000	22500000	22600000	19900000	20900000	21300000	20400000
Q9QYB1	Clic4	Chloride intracellular channel protein 4	0.810441	1.6947	0.000130612	0.33931	0.437156	25500000	23200000	25300000	26700000	24300000	18200000	25000000	25100000	19400000	19800000	19800000	20800000	21000000	19300000	23000000	17100000	9320000	22500000	27500000	24100000	18000000	24100000	26500000	24300000	17600000	18300000	20300000	11700000	20400000	18000000	17500000	17200000
Q9EQ06;Q9EQ06-2;Q8VCR2;Q8VCR2-2	Hsd17b11;Hsd17b13	Isoform 2 of 17-beta-hydroxysteroid dehydrogenase 13	5.18286	1.6944	0.000130612	-0.29929	-0.0401203	14300000	15700000	15000000	14700000	18800000	18700000	17700000	19700000	17600000	19500000	22400000	23700000	21600000	19100000	18400000	22800000	22800000	20600000	24400000	20000000	22800000	25200000	24000000	23300000	23600000	23200000	21400000	26000000	22300000	23800000	23800000	26400000
P61290	Psme3	Proteasome activator complex subunit 3	0.0850661	1.68975	0.000130612	0.156415	0.215674	4530000	4140000	4140000	3980000	4200000	4170000	4330000	4510000	4030000	3980000	2470000	3320000	3430000	4020000	3530000	4070000	4090000	3780000	4270000	4350000	3720000	4700000	4300000	4500000	2530000	3580000	3680000	3620000	4410000	3700000	4700000	3790000
Q9ERS2	Ndufa13	NADH dehydrogenase [ubiquinone] 1 alpha subcomplex subunit 13	5.52183	1.68975	0.000130612	-0.0722045	-0.103225	68700000	69900000	65000000	63600000	63200000	59500000	58700000	65600000	70600000	66000000	65300000	71700000	66200000	64700000	79500000	69000000	73400000	76900000	74100000	79400000	62600000	81100000	73500000	79600000	83000000	85900000	84700000	79100000	79200000	77300000	85200000	76700000
Q9JM76	Arpc3	Actin-related protein 2/3 complex subunit 3	0.174794	1.68975	0.000130612	0.0929219	0.190064	58600000	51500000	51100000	46300000	53200000	47800000	44700000	55400000	51800000	53400000	40000000	48800000	45500000	47400000	45400000	49900000	52100000	51800000	48900000	51900000	49700000	53700000	54000000	49200000	44500000	46700000	43500000	49300000	42700000	51800000	42300000	46400000
P04939	Mup3	Major urinary protein 3	6.86526	1.68724	0.000130612	-0.665999	-0.52454	18700000	14500000	11700000	15000000	15000000	20300000	15500000	14400000	25800000	41700000	16700000	23300000	17700000	24300000	115000000	23100000	76400000	82600000	98900000	119000000	22900000	90500000	95500000	79000000	122000000	120000000	141000000	62600000	127000000	152000000	140000000	122000000
Q8VHX6;Q8VHX6-2	Flnc	Filamin-C	2.78653	1.68351	0.000130612	1.05627	2.39348	12000000	NA	NA	19100000	NA	18300000	16700000	19300000	NA	9380000	3590000	NA	NA	9430000	8220000	NA	NA	639022	7370000	NA	NA	8780000	8360000	NA	766793	NA	NA	9530000	NA	NA	893769	2100000
Q9CQE3	Mrps17	28S ribosomal protein S17, mitochondrial	1.5205	1.68351	0.000130612	-0.524242	-0.24608	3380000	3290000	2390000	2100000	2960000	2150000	2220000	2160000	3890000	2990000	3530000	4340000	1940000	2960000	4200000	3100000	4130000	1160000	3180000	3780000	2310000	3210000	3880000	3880000	5030000	3950000	4050000	5170000	2990000	4790000	3850000	4240000
E9Q5K4;E9Q5K4-2	Cyp2c23	Cytochrome P450 2C44	4.32754	1.68192	0.000130612	-0.194426	-0.208875	25200000	24100000	21300000	25400000	28900000	26300000	23900000	27900000	29400000	39100000	25200000	32100000	25900000	28500000	37500000	28300000	33600000	25000000	39600000	42700000	30800000	33800000	35000000	33000000	35800000	36600000	38700000	41800000	34200000	41100000	39200000	42000000
Q9QXX4	Slc25a13	Calcium-binding mitochondrial carrier protein Aralar2	0.25867	1.6754	0.000130612	-0.104887	-0.040642	154000000	159000000	137000000	137000000	156000000	136000000	151000000	154000000	165000000	163000000	156000000	167000000	166000000	154000000	157000000	170000000	137000000	169000000	164000000	159000000	142000000	156000000	148000000	162000000	163000000	163000000	158000000	151000000	154000000	166000000	167000000	161000000
P32261	Serpinc1	Antithrombin-III	3.83227	1.666	0.000130612	-0.22635	-0.140481	15500000	15400000	15700000	16300000	15000000	13800000	17200000	15700000	18300000	20300000	17400000	18200000	19200000	17500000	14300000	19200000	11200000	13700000	13300000	12900000	18300000	13100000	13600000	11800000	14000000	14500000	15300000	13500000	14200000	14600000	15000000	15700000
Q921M3;Q921M3-2	Sf3b3	Splicing factor 3B subunit 3	1.33696	1.666	0.000130612	0.0991934	0.186241	16700000	15000000	13900000	15300000	15100000	14800000	14600000	17100000	13600000	15300000	13900000	15600000	14200000	13800000	11900000	14300000	14300000	14400000	13000000	12200000	14500000	14600000	18100000	14800000	12800000	13600000	10200000	14900000	12700000	12700000	10800000	12100000
Q8BYU6	Tor1aip2	Torsin-1A-interacting protein 2	1.77221	1.66586	0.000130612	0.101899	0.0684952	9130000	9430000	9000000	9200000	9900000	8840000	8870000	10000000	7720000	8650000	8740000	8430000	8000000	9840000	8410000	8720000	9050000	9520000	10900000	10500000	9140000	9890000	11500000	9470000	9210000	9190000	9530000	8110000	9280000	9320000	9900000	9230000
Q80VD1	Fam98b	Protein FAM98B	7.41204	1.66332	0.000130612	0.20307	0.16395	3820000	3470000	3660000	4210000	3720000	4000000	4040000	3560000	3690000	3670000	3890000	2980000	3140000	3370000	3040000	3180000	2650000	2460000	2330000	2440000	3660000	2750000	2490000	2630000	2050000	2290000	2280000	2510000	2710000	2280000	2640000	2090000
Q9CQX8	Mrps36	28S ribosomal protein S36, mitochondrial	0.0970386	1.66332	0.000130612	-0.0624728	-0.144956	6810000	6790000	7090000	7320000	6970000	5680000	7050000	7040000	7390000	7540000	7590000	7240000	7060000	6570000	7830000	6820000	4940000	6720000	6520000	6110000	6930000	6620000	7190000	6750000	6890000	7250000	8690000	6630000	7810000	6800000	8200000	7500000
Q8CIN4	Pak2	Serine/threonine-protein kinase PAK 2	1.10192	1.65868	0.000130612	0.0924947	0.303392	5810000	5100000	6560000	6250000	5410000	5100000	5440000	5510000	5120000	4980000	5980000	4510000	5150000	5430000	5870000	4760000	5740000	5080000	4980000	5060000	5910000	5420000	5600000	5760000	3550000	4120000	4210000	3900000	5290000	4720000	5310000	5490000
Q501J7;Q501J7-2;Q501J7-3	Phactr4	Phosphatase and actin regulator 4	1.88664	1.64598	0.000130612	0.383704	0.256442	2590000	1610000	2080000	3030000	2170000	2670000	2590000	2420000	1970000	1580000	2000000	2060000	1820000	1630000	1870000	2000000	1960000	2100000	1970000	1280000	2490000	1590000	1620000	2080000	1360000	1510000	1580000	1710000	1960000	1720000	1940000	1580000
Q8C5W3;Q8C5W3-2	Tbcel	Tubulin-specific chaperone cofactor E-like protein	0.144812	1.64598	0.000130612	-0.155543	-0.274332	8140000	7590000	8280000	9350000	9170000	8610000	8410000	6140000	9020000	8890000	9820000	8140000	9570000	11300000	9670000	8510000	8810000	7640000	8940000	8060000	8920000	7610000	5390000	7840000	11000000	10000000	9840000	8060000	10100000	8250000	9390000	7650000
P28063	Psmb8	Proteasome subunit beta type-8	4.55691	1.63828	0.000130612	0.289842	0.397306	11200000	8770000	6990000	10700000	10200000	7360000	9500000	9620000	9170000	8360000	7820000	7820000	6570000	10400000	5130000	7440000	4950000	5940000	6190000	5600000	10000000	6590000	7200000	5770000	4240000	3540000	4750000	3810000	5440000	6360000	4460000	4780000
Q60936;Q60936-2	Coq8a	Atypical kinase COQ8A, mitochondrial	4.0546	1.63828	0.000130612	-0.237194	-0.167966	42100000	44800000	48200000	43700000	40600000	40800000	42000000	42400000	54900000	49000000	47000000	48700000	50600000	52700000	39700000	50700000	34000000	35700000	38400000	39100000	46100000	34900000	35000000	38000000	41800000	42000000	46200000	37800000	42000000	33500000	41000000	38300000
O35604	Npc1	NPC intracellular cholesterol transporter 1	0.504246	1.63598	0.000130612	-0.319765	-0.541032	5940000	3280000	3560000	4700000	5460000	6510000	6220000	5220000	7540000	8650000	6840000	6490000	4100000	5590000	5060000	7100000	5410000	2850000	4090000	4410000	5600000	3500000	3690000	3050000	NA	3260000	5660000	9790000	7260000	5550000	5200000	7120000
Q3UNX5;Q3UNX5-2	Acsm3	Acyl-coenzyme A synthetase ACSM3, mitochondrial	5.6139	1.63323	0.000130612	-0.175284	-0.140863	10700000	10200000	10700000	10500000	8740000	10200000	10400000	10800000	10100000	9710000	12000000	11700000	12000000	10700000	14200000	11900000	13200000	13300000	14000000	14100000	10200000	15000000	11900000	14100000	16900000	15500000	14600000	15900000	13700000	12900000	15700000	14200000
P43277;P15864	H1-2	Histone H1.2	1.95633	1.63317	0.000130612	0.247391	0.292329	55700000	48700000	37900000	52600000	47700000	47400000	52200000	67100000	42400000	49200000	44800000	51500000	40900000	42600000	20300000	27800000	29300000	30400000	37300000	34500000	46000000	42300000	53900000	47900000	30200000	26700000	24200000	34800000	36600000	24200000	39600000	35000000
Q99PG0	Aadac	Arylacetamide deacetylase	5.50329	1.62931	0.000130612	-0.229066	0	76100000	82900000	80500000	76000000	89600000	79100000	82800000	87400000	99400000	84400000	97300000	98100000	91300000	94100000	84600000	98900000	83400000	111000000	108000000	108000000	96400000	106000000	102000000	106000000	116000000	108000000	104000000	96900000	117000000	100000000	103000000	114000000
Q566J8	Coq8b	Atypical kinase COQ8B, mitochondrial	0.401846	1.62755	0.000130612	0.995905	0.0388192	1930000	2070000	1870000	2300000	1130000	2110000	1290000	1350000	1340000	823990	1080000	1030000	545784	875401	1380000	837087	1290000	1110000	1120000	858247	782262	1140000	2730000	1450000	NA	760573	1100000	1220000	722909	1090000	1420000	1270000
P70696;Q64475;Q64525;Q8CGP2;Q8CGP2-2;Q64478;P10854;Q9D2U9;Q8CGP1;P10853;Q64524;Q8CGP0;Q6ZWY9	H2bc12;H2bc14;H2bc3;H2bc4;H2bc7;H2bc9;Hist1h2bp;Hist2h2bb	Histone H2B type 1-F/J/L	4.75957	1.62281	0.000130612	0.0630522	0.207325	1580000000	1400000000	1430000000	1780000000	1450000000	1490000000	1550000000	1730000000	1430000000	1500000000	1380000000	1470000000	1530000000	1440000000	1120000000	1480000000	1210000000	1110000000	1230000000	1260000000	1530000000	1350000000	1370000000	1280000000	1060000000	1090000000	1090000000	1370000000	1110000000	1040000000	1140000000	1170000000
Q8BWT1	Acaa2	3-ketoacyl-CoA thiolase, mitochondrial	2.73434	1.62025	0.000130612	-0.059501	-0.0592659	1300000000	1450000000	1430000000	1340000000	1420000000	1400000000	1440000000	1490000000	1470000000	1450000000	1590000000	1470000000	1410000000	1500000000	1510000000	1590000000	1410000000	1600000000	1540000000	1620000000	1350000000	1560000000	1470000000	1620000000	1710000000	1590000000	1730000000	1460000000	1640000000	1550000000	1780000000	1580000000
Q9DC69	Ndufa9	NADH dehydrogenase [ubiquinone] 1 alpha subcomplex subunit 9, mitochondrial	3.38029	1.62025	0.000130612	-0.216439	-0.105933	52900000	51400000	44100000	43000000	46000000	39200000	44200000	52200000	54300000	50700000	51500000	58400000	48200000	46300000	65500000	53300000	49200000	57100000	60800000	57000000	47700000	60500000	58400000	59200000	68800000	68700000	62200000	51400000	60100000	58500000	64300000	62100000
P28665	Mug1	Murinoglobulin-1	3.54142	1.6133	0.000130612	-0.416895	-0.333012	9740000	10100000	11100000	9660000	8260000	6620000	7270000	9900000	10600000	17100000	13400000	12700000	12000000	13200000	35000000	11500000	13100000	16900000	19500000	20500000	12800000	20100000	25400000	19400000	17300000	18100000	24900000	26700000	24900000	24100000	28000000	22900000
Q8BU88	Mrpl22	39S ribosomal protein L22, mitochondrial	1.29892	1.61326	0.000130612	-0.131123	-0.196692	2680000	3170000	2670000	2480000	2720000	1870000	2210000	2170000	3920000	2800000	2840000	3510000	2670000	2650000	3520000	2640000	1930000	2670000	3130000	3370000	3170000	3100000	3140000	2760000	3000000	3320000	3930000	4190000	2600000	4930000	3040000	3820000
Q3UW53	Niban1	Protein Niban 1	0.523003	1.61276	0.000130612	0.86847	0.478654	2120000	1170000	2400000	2930000	2280000	1920000	1710000	2700000	1130000	1100000	1150000	1400000	1840000	1460000	1250000	1160000	2160000	201822	1910000	1710000	1410000	1450000	2620000	1690000	NA	1120000	1210000	1660000	1220000	1810000	1370000	917016
Q61823	Pdcd4	Programmed cell death protein 4	0.0394703	1.61276	0.000130612	-0.572305	-0.883538	6840000	5450000	5740000	9180000	6070000	4670000	5760000	7420000	7780000	11300000	8680000	8910000	12700000	15000000	7230000	7540000	5960000	5200000	2810000	5160000	13900000	8180000	5180000	4870000	6290000	7850000	11600000	11300000	14700000	5870000	12400000	6160000
Q9Z0S1	Bpnt1	3'(2'),5'-bisphosphate nucleotidase 1	1.88777	1.61236	0.000130612	-0.138131	-0.0628008	22600000	22600000	19100000	18700000	21600000	20500000	20700000	21100000	23900000	22100000	22800000	25500000	23000000	23000000	22200000	23000000	20300000	23400000	24300000	23800000	21200000	24700000	24500000	22700000	26000000	25800000	22500000	23500000	22000000	27600000	22500000	26200000
Q9DBG1	Cyp27a1	Sterol 26-hydroxylase, mitochondrial	7.48199	1.60476	0.000130612	-0.176487	-0.0671142	86300000	84300000	83500000	81400000	81200000	88800000	91100000	90500000	107000000	98500000	84300000	97400000	95400000	92800000	127000000	92400000	124000000	118000000	133000000	127000000	91800000	132000000	128000000	125000000	128000000	132000000	135000000	144000000	132000000	135000000	125000000	124000000
P24527	Lta4h	Leukotriene A-4 hydrolase	0.161023	1.59926	0.000130612	0.0307435	0.0806686	16800000	16400000	16400000	16400000	17800000	15200000	17000000	19100000	15600000	16500000	15900000	16400000	16700000	16100000	12900000	16500000	15300000	16300000	16400000	16100000	16700000	18800000	18200000	18100000	15400000	16200000	15800000	12300000	15600000	15700000	16000000	15000000
Q9DCX2	Atp5pd	ATP synthase subunit d, mitochondrial	1.31115	1.59805	0.000130612	-0.188397	-0.0950898	62900000	65100000	60800000	53100000	62500000	60400000	56800000	69200000	71700000	68800000	74100000	72600000	63900000	68400000	79900000	67500000	62700000	61400000	64400000	68900000	74300000	78500000	67600000	75600000	73100000	66200000	74800000	72700000	88100000	64000000	78800000	70400000
Q01279	Egfr	Epidermal growth factor receptor	3.42114	1.5887	0.000130612	1.22916	0.433757	29400000	24800000	22700000	21400000	24500000	23600000	17100000	19100000	12500000	10700000	9050000	7940000	8540000	12600000	35200000	8240000	34200000	28800000	34600000	38700000	10400000	40000000	44100000	37800000	24100000	24500000	28200000	28200000	24100000	30100000	25400000	28500000
Q9CXF4	Tbc1d15	TBC1 domain family member 15	0.258611	1.5887	0.000130612	0.338142	0.0780822	6350000	5270000	5270000	4960000	4590000	4710000	5680000	5020000	4090000	3930000	4720000	3490000	4350000	2730000	4050000	4560000	4070000	4750000	5310000	5690000	4000000	3810000	6060000	5680000	4120000	4730000	3980000	5310000	4800000	4540000	4970000	4880000
P10711;P10711-2	Tcea1	Transcription elongation factor A protein 1	5.41626	1.5743	0.000130612	0.193641	0.131245	5140000	5210000	5020000	5840000	5470000	5040000	5320000	5070000	5140000	4220000	4660000	4550000	4920000	4500000	4350000	3840000	2770000	4060000	4300000	3920000	4110000	4550000	3840000	3990000	3540000	3660000	3820000	2890000	4570000	3690000	4070000	2900000
Q8BMC3;P98083;P98083-2;P98083-3	Shc2	SHC-transforming protein 2	6.35195	1.5743	0.000130612	0.192645	0.00672586	1480000	1380000	1540000	1600000	1270000	1560000	1480000	1440000	1230000	1260000	1340000	1140000	1330000	1210000	1330000	1350000	1050000	1140000	1040000	1070000	1350000	1080000	838658	1140000	1070000	1120000	1100000	1090000	1070000	791600	1060000	934638
O55106	Strn	Striatin	0.571428	1.57229	0.000130612	0.213203	0.487308	1570000	1290000	907470	1790000	1560000	1810000	1290000	1800000	1400000	1620000	1530000	1650000	1270000	1300000	608570	1140000	1140000	1510000	1830000	1590000	1620000	1560000	1410000	1250000	1040000	798818	1330000	873747	1090000	1150000	1100000	1110000
Q3TBD2;Q3TBD2-2;Q3TBD2-3;Q3TBD2-4	Arhgap45	Rho GTPase-activating protein 45	1.39878	1.57229	0.000130612	0.45952	0.622206	309889	243241	161106	191132	284654	142934	300790	357675	222447	165040	221469	218860	135874	139999	92253.8	218970	68661.6	199114	163870	244443	188562	210265	272070	177668	120228	93651.2	167171	172704	73244.1	131636	94711.9	175667
Q80UP5;Q6PD24	Ankrd13a	Ankyrin repeat domain-containing protein 13A	2.4956	1.56883	0.000130612	0.839056	0.254061	526726	439382	495598	606642	545385	526104	394797	313207	492325	342454	208132	626825	309778	261363	253942	186641	268007	276728	272315	281109	299925	326693	332967	426021	NA	243608	292283	243960	46097.3	285184	222578	208168
Q9CQT5	Pomp	Proteasome maturation protein	0.0341862	1.55701	0.0189848	0.900973	-0.0282729	800728	1000000	774885	888568	434378	841421	1090000	850248	341034	679930	368057	586936	213674	407449	498483	651196	605682	727201	650768	730063	686382	829861	455401	619249	856162	755000	521731	811660	608613	363620	540973	808535
P84104;P84104-2	Srsf3	Serine/arginine-rich splicing factor 3	3.26914	1.55701	0.000130612	0.192362	0.105461	65600000	65000000	67500000	79400000	73500000	73300000	73200000	72600000	63200000	60600000	70300000	64400000	65700000	70000000	63200000	57100000	57400000	55900000	59900000	61300000	67000000	64900000	67500000	60700000	49300000	53200000	51200000	66800000	60200000	50800000	62400000	62600000
P26041;P26043;P26040	Ezr;Msn;Rdx	Ezrin	0.701771	1.55068	0.000130612	0.0680429	0.152993	89500000	82900000	76800000	79900000	78500000	66500000	86100000	87800000	74500000	79200000	84600000	86100000	80700000	72700000	70600000	76100000	81600000	75200000	80700000	77600000	81300000	87500000	86600000	79000000	76500000	73200000	72500000	73500000	64300000	76800000	66400000	68900000
P54751	St3gal1	CMP-N-acetylneuraminate-beta-galactosamide-alpha-2,3-sialyltransferase 1	0.844965	1.54587	0.000130612	0.267996	1.11649	3220000	4240000	2260000	3060000	1700000	2230000	2400000	1730000	1970000	1450000	3040000	1550000	1340000	2480000	2460000	1900000	3740000	1880000	2720000	2330000	1770000	2770000	2440000	1290000	1090000	790574	1110000	2780000	1090000	1500000	907991	1390000
P63260;P60710	Actb;Actg1	Actin, cytoplasmic 1	1.53254	1.54396	0.000130612	0.204952	0.146389	1800000000	1710000000	1960000000	2000000000	1860000000	1650000000	1840000000	1980000000	1670000000	1570000000	1590000000	1610000000	1600000000	1630000000	1990000000	1420000000	1250000000	1650000000	1700000000	1820000000	1500000000	1720000000	1920000000	1720000000	1540000000	1500000000	1630000000	1340000000	1580000000	1540000000	1580000000	1550000000
Q9Z2Y8	Plpbp	Pyridoxal phosphate homeostasis protein	1.50358	1.54071	0.000130612	-0.0370259	-0.0744782	27900000	29100000	29600000	27300000	28900000	25700000	28800000	29500000	29300000	30600000	28400000	28800000	30600000	29900000	31500000	28000000	26300000	31000000	30100000	30300000	28700000	30900000	26600000	30800000	30400000	32700000	33900000	30900000	33900000	29100000	34700000	29600000
Q9JKF7	Mrpl39	39S ribosomal protein L39, mitochondrial	0.327831	1.53574	0.000130612	-0.0123625	-0.127235	2930000	2970000	2880000	2650000	2350000	2980000	2660000	3080000	2890000	2830000	3460000	3150000	2720000	2970000	3270000	2700000	2770000	3040000	3160000	2530000	2500000	2600000	2870000	2910000	3060000	3080000	2890000	3630000	3520000	2970000	3080000	3250000
O54774	Ap3d1	AP-3 complex subunit delta-1	0.565967	1.52965	0.000130612	0.242895	0.117357	3410000	3370000	2550000	3000000	3220000	3000000	3050000	3210000	2980000	3250000	2560000	2360000	2560000	2730000	2190000	2770000	3370000	2980000	2590000	2510000	2800000	2960000	2730000	3010000	2880000	2700000	2030000	3090000	2610000	2750000	2270000	2520000
P28665;P28666	Mug1;Mug2	Murinoglobulin-1	3.35898	1.52965	0.000130612	-0.492351	-0.207741	20300000	21600000	21400000	19900000	16600000	16600000	15200000	18700000	24800000	39200000	23700000	27000000	27300000	29000000	70800000	25900000	21600000	36900000	40100000	46700000	26600000	41900000	53400000	43700000	38300000	39500000	49300000	41100000	56200000	47500000	59400000	47200000
Q8VEK3;Q8VEK3-2	Hnrnpu	Heterogeneous nuclear ribonucleoprotein U	4.95465	1.52943	0.000130612	0.0785956	0.142789	86100000	79500000	78200000	88900000	80300000	77500000	81900000	84500000	76000000	76100000	81400000	76300000	82100000	77300000	62200000	77400000	63300000	66200000	71800000	68700000	78400000	70600000	75100000	71600000	60200000	64300000	64200000	73900000	69600000	64400000	64400000	65900000
P20852;P15392	Cyp2a4;Cyp2a5	Cytochrome P450 2A4	3.34089	1.52847	0.000130612	-0.933321	-0.534708	35500000	32000000	25600000	41200000	29900000	30200000	44000000	31100000	61500000	66000000	69400000	61500000	59000000	54800000	25400000	51200000	14500000	14900000	26900000	19100000	64800000	14200000	23100000	17900000	22800000	23700000	26300000	26700000	26900000	31800000	31800000	31800000
P53395	Dbt	Lipoamide acyltransferase component of branched-chain alpha-keto acid dehydrogenase complex, mitochondrial	2.35242	1.52847	0.000130612	-0.0877102	-0.0912637	69400000	72800000	66900000	72200000	66100000	65500000	70200000	67800000	77500000	74000000	76900000	70400000	71800000	68700000	77700000	70900000	45700000	62100000	67800000	68900000	67000000	63200000	56800000	63900000	62300000	69100000	69400000	65600000	72200000	65800000	73900000	66300000
P84075;P62748	Hpcal1	Hippocalcin-like protein 1	3.73695	1.52847	0.000130612	0.127902	0.160802	5980000	5420000	6360000	7770000	6710000	6540000	6270000	6370000	5660000	6690000	6170000	5430000	5990000	6120000	4130000	5110000	4880000	5050000	5550000	4610000	6940000	4600000	5200000	5000000	4240000	4380000	5070000	4580000	4410000	4340000	4580000	4620000
Q9DBG7	Srpra	Signal recognition particle receptor subunit alpha	0.361406	1.52847	0.000130612	0.369889	0.287124	7390000	7580000	7530000	7020000	7290000	7000000	7790000	6380000	5790000	5530000	4680000	5980000	5810000	5570000	9870000	4520000	6910000	7690000	8290000	8310000	5590000	7280000	7770000	8510000	6290000	6040000	6100000	5470000	6380000	8220000	6600000	6400000
P70694	Akr1c6	Estradiol 17 beta-dehydrogenase 5	7.48199	1.52658	0.0189848	-0.170814	-0.015017	525000000	575000000	552000000	530000000	512000000	518000000	582000000	589000000	572000000	595000000	639000000	653000000	623000000	597000000	619000000	599000000	671000000	657000000	667000000	643000000	674000000	746000000	663000000	706000000	663000000	697000000	710000000	689000000	660000000	649000000	655000000	706000000
Q8BIJ6	Iars2	Isoleucine--tRNA ligase, mitochondrial	0.493282	1.52452	0.000130612	-0.0569559	-0.0469975	14900000	15100000	14900000	13100000	13900000	14900000	14900000	14700000	15700000	15300000	15800000	17300000	14600000	14900000	15000000	16200000	13800000	16500000	15200000	15500000	15000000	14700000	14600000	15500000	14900000	16100000	15300000	15300000	16500000	16400000	15900000	15300000
Q9EPB4	Pycard	Apoptosis-associated speck-like protein containing a CARD	1.65734	1.51342	0.000130612	0.138923	0.289507	2310000	1310000	1510000	2040000	2250000	1350000	1520000	1530000	1120000	1570000	1370000	508713	1400000	1320000	1590000	1450000	1150000	1290000	1560000	1030000	1420000	1350000	986689	1710000	NA	863514	602235	1460000	1080000	1140000	810502	1080000
Q922K7	Nop2	Probable 28S rRNA (cytosine-C(5))-methyltransferase	0.614602	1.51171	0.000130612	0.382669	0.348786	797662	658711	772862	751513	674844	659364	778747	838714	653958	634015	498364	506120	510131	535207	640350	674188	606097	736491	673853	384766	518718	785252	886146	654289	443940	NA	225747	404497	521458	639301	811526	600298
Q924D0	Rtn4ip1	Reticulon-4-interacting protein 1, mitochondrial	1.53496	1.51171	0.000130612	-0.0226183	-0.164481	5270000	3600000	4360000	2870000	3410000	4500000	4590000	4560000	5620000	4420000	4290000	4210000	4580000	4330000	5330000	5600000	3890000	4660000	5230000	4780000	4180000	4950000	4620000	5370000	5410000	5140000	5770000	5120000	5510000	5980000	5170000	4820000
P19639;O35660	Gstm3;Gstm6	Glutathione S-transferase Mu 6	0.200706	1.50268	0.000130612	-0.693692	-0.217868	5370000	6080000	8270000	5110000	4210000	NA	4730000	3890000	8910000	9120000	6640000	7620000	5240000	11200000	15200000	6180000	7300000	8410000	4570000	7010000	7450000	NA	5220000	8180000	10500000	5470000	8260000	8720000	9700000	6800000	9620000	8180000
P01901;P04223;P14428;P03991;P01902	H2-K1	H-2 class I histocompatibility antigen, K-B alpha chain	1.15078	1.50208	0.000130612	0.557113	0.657371	10100000	9630000	5830000	11600000	8070000	4130000	4500000	9760000	3160000	6180000	5850000	6640000	4280000	7130000	3720000	6230000	303858	6130000	6420000	5100000	7820000	6450000	7640000	8630000	1830000	3510000	5190000	2440000	4370000	5050000	3790000	4830000
Q3TTC2;P22227;Q00899	Yy1	Transcriptional repressor protein YY1	1.97609	1.49735	0.000130612	0.28192	0.146625	2370000	2410000	2860000	3030000	2590000	2850000	3020000	2840000	2220000	2320000	2440000	2160000	2360000	2580000	2270000	2490000	2350000	1750000	NA	2380000	2450000	2580000	2650000	2370000	437667	1200000	2180000	2470000	2250000	1860000	2130000	2170000
P24456;P24457	Cyp2d10;Cyp2d11	Cytochrome P450 2D10	6.62996	1.49601	0.000130612	-0.131505	-0.0375968	36700000	36000000	33000000	33000000	37200000	39700000	36300000	34500000	40400000	41200000	38300000	37900000	39800000	36200000	41500000	39400000	47000000	40300000	48000000	46500000	36700000	42700000	46800000	44400000	45400000	45000000	46000000	47900000	42800000	47700000	47300000	48200000
P04945		Ig kappa chain V-VI region NQ2-6.1	0.536532	1.4947	0.000130612	1.62193	1.38996	12200000	4140000	2080000	4170000	3370000	1530000	1540000	5270000	1620000	1490000	427932	477520	1060000	1670000	696292	1380000	2360000	2540000	NA	838117	1090000	311206	5680000	3990000	699525	533142	1740000	900515	1250000	469391	1250000	NA
P31938	Map2k1	Dual specificity mitogen-activated protein kinase kinase 1	0.380775	1.49157	0.000130612	0.273888	0.0799851	7550000	7660000	7000000	6610000	8390000	8210000	6270000	7780000	5550000	6450000	5840000	6220000	6840000	7000000	5920000	6360000	7660000	5530000	5740000	6790000	6150000	6560000	8620000	7850000	5890000	7180000	6960000	6680000	5950000	4870000	6690000	5720000
Q9CXI5	Manf	Mesencephalic astrocyte-derived neurotrophic factor	2.60515	1.4897	0.000130612	0.333578	0.146592	18400000	18900000	16400000	18900000	19600000	20500000	17900000	17000000	16000000	15500000	15400000	14700000	13700000	14900000	7250000	13600000	18500000	18200000	22800000	22100000	14000000	20600000	20800000	21700000	17300000	16800000	18600000	18000000	19100000	24100000	20100000	18800000
Q05421	Cyp2e1	Cytochrome P450 2E1	2.57284	1.48675	0.000130612	-0.246068	-0.110961	302000000	280000000	269000000	300000000	365000000	311000000	327000000	353000000	319000000	355000000	456000000	341000000	427000000	372000000	338000000	420000000	384000000	411000000	436000000	374000000	353000000	408000000	379000000	361000000	420000000	413000000	368000000	440000000	349000000	455000000	391000000	411000000
P42208	Septin2	Septin-2	3.55919	1.48582	0.000130612	0.0881172	0.118408	8310000	8300000	7320000	8210000	8560000	8240000	7960000	8910000	7760000	7830000	7060000	7800000	7870000	7110000	6600000	7920000	6230000	6110000	6610000	6830000	8620000	7130000	8240000	7210000	6070000	6320000	6100000	6380000	6650000	6950000	6480000	7280000
Q9WUM5	Suclg1	Succinate--CoA ligase [ADP/GDP-forming] subunit alpha, mitochondrial	0.246209	1.47953	0.000130612	-0.111693	-0.139064	181000000	176000000	152000000	161000000	162000000	132000000	153000000	181000000	174000000	175000000	187000000	190000000	168000000	170000000	171000000	186000000	131000000	158000000	180000000	169000000	165000000	182000000	174000000	167000000	190000000	188000000	192000000	150000000	182000000	178000000	194000000	181000000
Q64514;Q64514-2	Tpp2	Tripeptidyl-peptidase 2	9.55431	1.47331	0.000130612	-0.160108	-0.0719249	11000000	10300000	9800000	9380000	11100000	12000000	11400000	9250000	11800000	11800000	11800000	12300000	12400000	12000000	12200000	11400000	17500000	15100000	15700000	17300000	12900000	16500000	14600000	15600000	17700000	16900000	16500000	15900000	15300000	15700000	16800000	16400000
Q9D7N3	Mrps9	28S ribosomal protein S9, mitochondrial	0.882173	1.47331	0.000130612	-0.332753	-0.266056	4040000	4220000	3000000	4280000	3220000	3460000	2620000	3710000	4880000	3920000	4500000	5130000	3960000	4530000	5080000	3490000	5490000	4140000	4300000	3810000	3730000	3650000	4550000	3580000	3750000	5770000	4890000	4820000	4610000	4740000	5560000	3620000
Q9D8T2	Gsdmdc1	Gasdermin-D	0.761049	1.47331	0.000130612	0.175054	0.194378	6170000	6730000	6080000	7510000	7800000	7410000	6300000	7360000	6650000	6350000	4600000	6140000	6280000	6860000	6200000	6120000	5400000	7180000	5700000	7420000	5940000	6220000	7340000	6870000	4730000	5430000	6010000	4740000	6150000	6790000	6280000	5350000
Q9QUR6	Prep	Prolyl endopeptidase	6.69096	1.47331	0.000130612	-0.19391	-0.114902	14800000	14000000	13500000	12300000	14900000	14200000	14300000	14700000	17100000	15800000	12800000	17500000	13600000	15500000	17300000	16800000	19200000	18200000	20800000	18900000	14800000	19400000	19700000	20700000	21000000	21400000	20800000	20700000	17300000	23800000	19600000	23300000
P97822;P97822-2	Anp32e	Acidic leucine-rich nuclear phosphoprotein 32 family member E	4.74571	1.47308	0.000130612	0.124179	0.238787	3220000	2920000	3420000	3390000	2710000	2740000	2900000	2640000	2410000	2790000	2970000	3020000	2680000	2640000	2600000	2660000	2220000	2210000	2410000	2450000	2920000	2390000	2330000	2240000	1570000	2410000	2370000	2190000	1370000	1750000	2510000	1810000
P31254;Q02053	Uba1;Uba1y	Ubiquitin-like modifier-activating enzyme 1 Y	2.23574	1.46247	0.000130612	0.105554	0.107458	33000000	32200000	34900000	31600000	32200000	33800000	30600000	35100000	30400000	28700000	29500000	30100000	31900000	30200000	31100000	33200000	30600000	27600000	30600000	30800000	31900000	32600000	28300000	30700000	28400000	31200000	32200000	30300000	28500000	26600000	26800000	27600000
Q66GT5	Ptpmt1	Phosphatidylglycerophosphatase and protein-tyrosine phosphatase 1	3.7186	1.46247	0.000130612	-0.283295	-0.356506	5400000	3990000	1820000	5320000	4400000	4010000	4910000	5270000	6210000	5150000	5570000	5190000	6490000	5760000	7460000	3850000	5170000	6160000	6600000	7020000	5800000	8600000	6150000	6290000	7930000	8010000	8300000	6310000	5460000	8440000	8980000	7300000
Q8R1M2;C0HKE1;C0HKE7;Q64523;Q8CGP6;Q8CGP7;C0HKE4;C0HKE5;C0HKE8;Q6GSS7;Q8BFU2;C0HKE2;Q8CGP5;C0HKE3;Q64522;C0HKE6;C0HKE9;P27661	H2ac15;H2ac21;H2ax	Histone H2AX	3.981	1.46168	0.000130612	0.135932	0.114679	1870000000	1810000000	1760000000	1880000000	1760000000	1800000000	1860000000	2130000000	1710000000	1770000000	1630000000	1630000000	1880000000	1600000000	1530000000	1710000000	1470000000	1460000000	1290000000	1540000000	2020000000	1620000000	1750000000	1340000000	1280000000	1320000000	1390000000	1440000000	1590000000	1250000000	1530000000	1390000000
Q8BP40	Acp6	Lysophosphatidic acid phosphatase type 6	5.93497	1.46168	0.000130612	-0.0950436	-0.0820751	6890000	7490000	7500000	6060000	5040000	6190000	6620000	6990000	8100000	7130000	6590000	7720000	7040000	6850000	8230000	7300000	8130000	8900000	8350000	8730000	7600000	8220000	8520000	7650000	8960000	8570000	8560000	8800000	8890000	8230000	8740000	9330000
Q8K2K6;Q8K2K6-1;Q8K2K6-2;Q8K2K6-3	Agfg1	Arf-GAP domain and FG repeat-containing protein 1	1.1875	1.46145	0.000130612	0.26857	0.32033	822161	782076	1000000	1120000	1040000	774477	1120000	772789	723351	831777	845711	729343	783309	841644	700476	691878	526282	671454	734804	782307	842184	882961	1060000	924035	674138	626895	804772	620848	748944	626076	807483	610924
P51881;P48962;Q3V132	Slc25a4;Slc25a5	ADP/ATP translocase 1	1.8714	1.45875	0.000130612	-0.0821858	-0.0670048	606000000	601000000	553000000	571000000	560000000	591000000	571000000	589000000	629000000	576000000	589000000	624000000	614000000	569000000	640000000	614000000	644000000	585000000	632000000	596000000	577000000	603000000	583000000	637000000	626000000	631000000	603000000	677000000	630000000	625000000	620000000	643000000
Q8CHQ9;Q9JIY7;E0CYC6;Q9JIZ0	Cml1;Nat8;Nat8f2	N-acetyltransferase family 8 member 2	6.10268	1.45875	0.000130612	-0.0837323	-0.326729	78900000	89500000	76300000	60400000	72200000	95300000	85100000	91600000	85100000	92100000	NA	88000000	86900000	70600000	141000000	67800000	111000000	120000000	108000000	140000000	83000000	120000000	137000000	140000000	169000000	127000000	152000000	138000000	166000000	154000000	149000000	142000000
Q76M72;Q76M72-2	Slc22a27	Solute carrier family 22 member 27	5.62193	1.45813	0.000130612	-0.15326	-0.139625	37300000	45100000	39400000	42300000	39800000	40500000	47100000	38400000	39800000	40100000	46400000	42900000	47100000	37800000	65500000	46600000	55200000	59000000	57100000	58400000	40200000	54500000	56000000	50300000	58700000	60800000	59900000	61900000	61700000	65500000	60700000	64900000
Q9WV03	Fam50a	Protein FAM50A	0.464096	1.44362	0.000130612	0.25074	0.815659	820209	921387	910410	844844	475242	788307	750075	827203	604402	788032	907169	693934	690658	388973	140672	911569	844799	711730	677736	478666	1000000	782925	790620	805072	447004	307036	NA	274833	408029	547384	675263	753618
P62827	Ran	GTP-binding nuclear protein Ran	0.610831	1.44247	0.000130612	0.0593262	0.117069	38000000	36100000	32900000	29900000	34500000	31900000	35000000	35400000	32800000	35300000	33100000	34700000	33600000	31400000	31000000	33600000	32900000	37200000	31800000	33800000	34200000	34200000	37700000	32700000	31500000	31200000	30100000	30500000	31900000	32300000	27800000	33000000
Q7TSV4	Pgm2	Phosphoglucomutase-2	1.55469	1.44247	0.000130612	0.188749	0.223813	6400000	5750000	5270000	6460000	5620000	5370000	6470000	6600000	4810000	4910000	6130000	4800000	6350000	5750000	3330000	6130000	5010000	5090000	4890000	4930000	6330000	5200000	6400000	5070000	4900000	4080000	2680000	5700000	5000000	4080000	3640000	4620000
Q9WU79	Prodh	Proline dehydrogenase 1, mitochondrial	0.400212	1.44097	0.000130612	-0.178092	-0.114257	26500000	30500000	28100000	27900000	23500000	25100000	27400000	27400000	35800000	29800000	31200000	33900000	29500000	31800000	30800000	26700000	21700000	26200000	29200000	25500000	29900000	27400000	28400000	27200000	32700000	31400000	31200000	20200000	29900000	29200000	28700000	29200000
Q9WU84	Ccs	Copper chaperone for superoxide dismutase	0.8435	1.44097	0.000130612	-0.178518	-0.242408	15800000	13700000	16700000	19800000	18800000	21400000	19800000	18400000	21100000	20100000	25700000	21000000	21600000	25500000	17600000	17100000	15700000	16400000	13000000	16000000	21300000	19700000	14200000	14000000	17800000	17100000	22900000	23100000	21000000	16400000	19700000	16300000
Q60520;Q60520-1	Sin3a	Paired amphipathic helix protein Sin3a	1.02466	1.4372	0.000130612	0.799935	0.19196	953794	1010000	1280000	1050000	1090000	519811	627729	1320000	418071	865955	709352	271805	628867	432555	554346	919701	936909	308448	320078	612238	715260	916506	999546	634781	306583	637515	398378	654645	618188	563659	706052	540665
Q5FW60;P04939	Mup20;Mup3	Major urinary protein 3	6.10268	1.43615	0.000130612	-1.47663	-0.59956	448523	1290000	341427	500087	886431	541965	492148	598015	1500000	2100000	1400000	1610000	1080000	1320000	20600000	913505	2260000	11500000	18300000	20300000	1190000	16400000	20300000	13100000	25900000	22800000	20100000	11500000	21900000	26900000	21800000	24300000
Q06185	Atp5me	ATP synthase subunit e, mitochondrial	1.70801	1.43615	0.000130612	-0.0685155	-0.120854	98100000	90400000	90500000	88400000	101000000	96600000	100000000	89500000	98900000	97300000	96700000	94200000	91800000	101000000	121000000	104000000	87500000	96300000	112000000	110000000	83700000	105000000	106000000	101000000	114000000	108000000	107000000	110000000	105000000	115000000	146000000	116000000
Q8K0R6	Gltpd2	Glycolipid transfer protein domain-containing protein 2	0.248332	1.43615	0.000130612	-0.465272	-0.617161	2420000	2580000	1680000	3240000	1620000	1920000	1890000	1720000	3000000	1110000	3350000	2870000	2390000	1590000	3560000	1880000	2700000	1970000	1830000	2100000	1560000	2010000	1680000	1870000	2140000	3290000	2820000	3830000	2370000	3610000	3070000	2690000
Q6P5F9	Xpo1	Exportin-1	2.09062	1.42905	0.000130612	0.0885939	0.113159	3390000	3220000	3160000	3110000	3160000	2970000	3340000	3600000	2290000	3450000	3040000	3000000	3000000	3340000	2530000	2810000	2760000	2960000	2740000	2780000	3000000	3250000	2890000	2810000	2350000	2820000	1810000	2950000	2970000	2520000	2110000	2750000
P58735	Slc26a1	Sulfate anion transporter 1	3.09577	1.42698	0.000130612	-0.198254	-0.371448	16400000	19900000	15400000	19900000	13700000	14400000	21500000	18900000	20500000	20600000	20500000	22000000	20000000	17300000	15800000	19600000	14500000	10400000	11700000	11100000	18400000	11200000	16300000	13500000	15200000	15300000	16500000	16900000	17400000	18400000	16100000	15400000
Q5YD48;Q5YD48-2;Q5YD48-3	A1cf	APOBEC1 complementation factor	1.58885	1.42604	0.000130612	-0.190708	-0.108865	8990000	9150000	8150000	8250000	9310000	7620000	8280000	8490000	9980000	10100000	8450000	9780000	9640000	8960000	9450000	9500000	9670000	9820000	10700000	9670000	7920000	8960000	9240000	9340000	10300000	11300000	10400000	9870000	8430000	11600000	8950000	10200000
B5X0G2;P11588;A2BIM8;P02762;P04938	Mup17	Major urinary protein 17	4.85964	1.41213	0.000130612	-0.881795	-0.709142	35700000	38500000	5740000	16300000	21200000	31400000	10300000	10400000	71600000	155000000	50700000	18400000	18200000	10800000	316000000	8150000	233000000	125000000	362000000	284000000	28100000	439000000	315000000	250000000	339000000	398000000	475000000	318000000	655000000	1080000000	583000000	339000000
Q8N7N5;Q8N7N5-2	Dcaf8	DDB1- and CUL4-associated factor 8	1.36736	1.40846	0.000130612	-0.220852	-0.389476	934143	1190000	891039	913586	1240000	1240000	1170000	940824	810593	1140000	1990000	1340000	1650000	1010000	1320000	952392	NA	955780	1590000	1100000	1000000	1210000	1340000	1290000	1620000	1620000	1890000	1350000	1550000	1290000	1440000	1980000
Q9JM62;Q9JM62-2	Reep6	Receptor expression-enhancing protein 6	0.470196	1.40666	0.000130612	-0.128515	-0.0864449	73700000	86500000	81000000	76200000	86500000	80000000	85200000	79000000	84400000	88700000	96300000	96300000	91600000	76900000	87300000	85400000	90900000	89400000	90800000	79100000	85400000	81400000	76700000	79700000	98000000	103000000	98800000	75700000	88900000	88100000	86400000	88200000
P11859	Agt	Angiotensinogen	2.81299	1.40529	0.000130612	-0.517956	-0.266726	11200000	9720000	8110000	9640000	7490000	6240000	8230000	8810000	13000000	16300000	12200000	13900000	12200000	9160000	6410000	9910000	5890000	6470000	5370000	6500000	10500000	4900000	7430000	4960000	7040000	6920000	6820000	9810000	7830000	8810000	9250000	6720000
Q8BH43	Wasf2	Wiskott-Aldrich syndrome protein family member 2	3.74799	1.40423	0.000130612	0.167786	0.168682	16700000	14100000	18000000	18300000	15300000	17100000	17000000	16200000	14600000	14600000	16400000	15000000	16500000	15500000	14800000	15000000	14200000	14900000	14600000	13900000	16700000	14400000	12200000	14700000	12500000	13100000	12700000	11600000	15600000	12600000	14200000	13500000
Q921G7	Etfdh	Electron transfer flavoprotein-ubiquinone oxidoreductase, mitochondrial	0.0572126	1.40423	0.000130612	-0.0852727	-0.0744652	70700000	73000000	64700000	64400000	68900000	64900000	71500000	74800000	71800000	71500000	80200000	79500000	76300000	67600000	70200000	79900000	66600000	76600000	71200000	69400000	66900000	76000000	65100000	70300000	82400000	78400000	71800000	68200000	74600000	74500000	71300000	72600000
Q9CQG1;Q9CQG1-2	Chac2	Putative glutathione-specific gamma-glutamylcyclotransferase 2	2.81299	1.40423	0.000130612	-0.137199	-0.199309	1450000	1870000	2290000	2510000	2300000	2730000	2020000	1900000	2270000	2330000	2280000	1900000	2410000	2450000	3370000	2570000	1770000	2730000	2910000	2910000	1890000	2820000	2850000	3060000	2870000	3160000	4100000	2580000	3220000	3290000	3430000	3340000
Q7TMK9;Q7TMK9-2	Syncrip	Heterogeneous nuclear ribonucleoprotein Q	1.56606	1.39997	0.000130612	0.0939179	0.0384741	23700000	23500000	23900000	24300000	23100000	24400000	23300000	24200000	22600000	22600000	21800000	21800000	22100000	24100000	22500000	22000000	21200000	22800000	23300000	22800000	22500000	23100000	23900000	20500000	20300000	21700000	22700000	22700000	22900000	21400000	21400000	23100000
Q8R3F5	Mcat	Malonyl-CoA-acyl carrier protein transacylase, mitochondrial	1.55098	1.38929	0.000130612	-0.226481	-0.067491	2700000	2170000	2260000	2270000	2420000	1930000	2230000	2450000	2630000	2360000	2870000	2910000	2130000	2420000	2670000	2750000	2900000	2710000	2320000	2660000	2560000	2350000	2680000	2370000	2720000	2750000	2630000	3600000	2980000	2610000	2890000	2560000
Q9D5T0	Atad1	ATPase family AAA domain-containing protein 1	0.772573	1.38765	0.000130612	0.126218	0.187541	4650000	5470000	4860000	4530000	4930000	3690000	4690000	4920000	5020000	4420000	4210000	4330000	4680000	3620000	3340000	4730000	4770000	4830000	4670000	4740000	4080000	4600000	4260000	4090000	3750000	4490000	4090000	3140000	4110000	4050000	3470000	4370000
Q8BL97;Q8BL97-2;Q8BL97-3;Q8BL97-4;P84104;P84104-2	Srsf3;Srsf7	Serine/arginine-rich splicing factor 3	0.0273116	1.38552	0.000130612	0.341585	0.0786226	6070000	4130000	5120000	5410000	4740000	5960000	4450000	5430000	5560000	4320000	2990000	1470000	3990000	5000000	3210000	4580000	5720000	4530000	4210000	4880000	5490000	4520000	4500000	4430000	3980000	4310000	3840000	5090000	4260000	4740000	4350000	4160000
Q8VC26	Tlcd2	TLC domain-containing protein 2	0.987362	1.38519	0.000130612	-0.40903	-0.555382	885052	736887	744686	1160000	510868	566518	844417	963901	1530000	1140000	1280000	538660	876895	969999	715436	1180000	NA	344585	254980	343295	893418	570155	625432	725893	1330000	850602	1190000	464722	757161	825149	710109	937382
Q9D172	Gatd3a	Glutamine amidotransferase-like class 1 domain-containing protein 3A, mitochondrial	1.88674	1.38519	0.000130612	-0.0648511	-0.113361	89100000	95300000	82500000	87500000	88200000	84500000	86300000	86500000	99000000	90500000	89600000	96300000	85200000	93900000	91500000	84600000	71200000	79500000	87400000	87600000	85200000	77200000	80400000	82300000	93000000	89300000	89400000	84100000	82700000	82900000	90000000	86700000
P35293	Rab18	Ras-related protein Rab-18	0.162745	1.38272	0.000130612	0.0905806	0.212507	29200000	30600000	30700000	25400000	34000000	30200000	28300000	33700000	27700000	26600000	24800000	32000000	30000000	29400000	25400000	30400000	30200000	34300000	29600000	30400000	32100000	31500000	28200000	29700000	31000000	29900000	25200000	23000000	22100000	31800000	23300000	27100000
P56480	Atp5f1b	ATP synthase subunit beta, mitochondrial	1.20661	1.38272	0.000130612	-0.0544211	-0.0798007	1030000000	1030000000	987000000	1010000000	993000000	966000000	976000000	1040000000	1090000000	1030000000	1040000000	1040000000	1020000000	1020000000	1280000000	1060000000	934000000	1020000000	1110000000	1160000000	971000000	1080000000	1030000000	1150000000	1110000000	1110000000	1150000000	1070000000	1120000000	1120000000	1250000000	1110000000
O55222	Ilk	Integrin-linked protein kinase	3.57847	1.37108	0.000130612	0.105499	0.27684	7460000	8130000	8500000	8280000	8370000	7890000	8330000	8170000	7460000	8920000	7830000	6500000	7330000	8060000	7830000	6850000	5300000	6790000	5430000	7310000	8120000	7260000	9100000	7230000	5630000	6170000	6300000	5550000	6090000	5350000	5870000	6680000
Q62261;Q62261-2	Sptbn1	Spectrin beta chain, non-erythrocytic 1	6.38636	1.37108	0.000130612	0.0581811	0.0818	13600000	12500000	12800000	12900000	11800000	12100000	12400000	13500000	12600000	13300000	11800000	12100000	12200000	12200000	10500000	12000000	9830000	10000000	10200000	10600000	12800000	10300000	12000000	10200000	9410000	9370000	9690000	9920000	10300000	9300000	10300000	9680000
Q9Z239	Fxyd1	Phospholemman	1.03611	1.36787	0.000130612	-0.470414	-0.288345	8940000	8410000	8840000	8340000	8400000	15900000	8350000	9200000	13100000	12800000	10800000	10900000	12600000	15000000	10100000	11300000	7850000	11100000	11500000	15200000	13800000	8760000	11900000	11100000	15300000	13500000	12500000	9100000	15900000	13400000	14200000	14100000
Q9CU62	Smc1a	Structural maintenance of chromosomes protein 1A	3.83227	1.36198	0.000130612	0.170657	0.0740006	4800000	5040000	4890000	4950000	5080000	4650000	4910000	5150000	3770000	4490000	4100000	4560000	5000000	4090000	4290000	4470000	3090000	3820000	3960000	3510000	4810000	4040000	4730000	4290000	3550000	3350000	4080000	3190000	4050000	3490000	4190000	4180000
Q9JHU4	Dync1h1	Cytoplasmic dynein 1 heavy chain 1	0.0701162	1.36105	0.000130612	0.0574023	0.0827579	14400000	13800000	14100000	13900000	14700000	14000000	14500000	14100000	13600000	12500000	14100000	13000000	13500000	13500000	14300000	13600000	12300000	14500000	14800000	14900000	13400000	14200000	13900000	14800000	12800000	14100000	13700000	12700000	13400000	13900000	13100000	14100000
Q8BH69	Sephs1	Selenide, water dikinase 1	0.49178	1.36049	0.000130612	-0.0623623	-0.168382	8110000	7450000	7850000	8020000	7940000	7600000	7770000	7230000	7590000	7930000	8010000	8300000	8090000	8590000	8410000	8220000	7100000	7660000	8240000	8130000	7480000	7930000	7620000	8450000	7870000	7740000	8990000	8810000	9080000	7230000	9800000	8710000
Q3TJ91	Llgl2	LLGL scribble cell polarity complex component 2	0.615999	1.36047	0.000130612	-0.317477	-0.310521	1020000	920222	700091	897852	594256	688677	652318	1070000	991275	980881	969936	1170000	1000000	1140000	846804	1080000	821534	708641	1250000	916370	922658	873728	1150000	836628	NA	1110000	906842	842889	918536	1400000	1300000	1220000
Q9EPT5;Q9EPT5-2	Slco2a1	Solute carrier organic anion transporter family member 2A1	0.0986752	1.35942	0.000130612	-0.424578	-0.248874	750474	1050000	963281	706663	1070000	745422	877009	1010000	1380000	1410000	690193	1150000	952149	1010000	1320000	1340000	NA	826996	NA	812083	1290000	906603	397508	1020000	1030000	964464	1020000	NA	1060000	1340000	952506	1330000
Q60973	Rbbp7	Histone-binding protein RBBP7	1.33906	1.35731	0.000130612	0.1976	0.773941	1490000	1630000	1730000	2210000	2190000	1020000	2020000	2750000	1710000	1200000	1640000	1630000	1900000	1680000	1190000	697532	491546	1670000	1730000	1290000	1500000	1680000	1870000	2020000	659062	1060000	1320000	810194	1600000	899139	1330000	351950
Q924T2	Mrps2	28S ribosomal protein S2, mitochondrial	0.200094	1.34941	0.000130612	-0.629396	-0.284683	3050000	2610000	2610000	1690000	1690000	1700000	912516	2030000	3210000	1900000	3050000	2750000	3020000	2740000	3300000	2440000	2780000	2390000	2170000	2790000	1950000	2510000	2190000	2240000	2920000	1920000	3260000	1980000	2340000	3260000	2720000	3210000
P42925	Pxmp2	Peroxisomal membrane protein 2	4.11262	1.34198	0.000130612	0.143966	0.098085	29700000	32100000	26900000	32100000	25700000	25700000	26800000	23500000	25600000	21800000	26200000	23900000	26100000	21500000	24700000	21300000	24100000	24000000	21000000	19500000	21600000	20800000	18600000	23000000	20800000	23400000	24900000	17200000	16800000	19000000	17400000	20900000
P22315	Fech	Ferrochelatase, mitochondrial	3.12097	1.33613	0.000130612	-0.220526	-0.0821774	24800000	21400000	21500000	24000000	20800000	21300000	22700000	25600000	26800000	23600000	24500000	26600000	23600000	26000000	30800000	25500000	21300000	25500000	31500000	29700000	23700000	27000000	29800000	29300000	28000000	28000000	31000000	25500000	30900000	29700000	30900000	29900000
Q9EQ06;Q9EQ06-2	Hsd17b11	Estradiol 17-beta-dehydrogenase 11	0.626868	1.33285	0.000130612	-0.307921	-0.194647	8250000	7070000	7290000	6680000	8310000	9920000	8770000	8580000	8190000	10200000	10300000	10900000	11300000	8540000	7370000	12300000	10600000	8350000	10900000	9340000	9020000	8670000	8250000	8980000	10700000	10200000	9580000	10600000	8190000	10400000	11300000	9170000
O70475	Ugdh	UDP-glucose 6-dehydrogenase	5.43695	1.32851	0.000130612	-0.191246	-0.170177	43400000	43100000	60400000	39500000	42200000	47400000	46900000	48500000	51400000	44500000	51700000	47800000	51200000	57400000	63600000	54900000	55100000	63400000	67700000	68600000	50800000	61000000	68400000	63600000	75300000	74500000	66200000	54200000	65700000	72800000	70100000	82400000
Q8VBT2	Sds	L-serine dehydratase/L-threonine deaminase	5.93413	1.32629	0.000130612	0.0449875	0.142019	126000000	142000000	111000000	130000000	109000000	113000000	111000000	115000000	118000000	111000000	105000000	111000000	96700000	110000000	118000000	104000000	73100000	88800000	103000000	94400000	112000000	91200000	105000000	83200000	90100000	89100000	82700000	85000000	83200000	76200000	79700000	87900000
Q8R3Q6	Ccdc58	Coiled-coil domain-containing protein 58	4.15479	1.32431	0.000130612	-0.0967701	-0.078712	9480000	9310000	8040000	8360000	9140000	8700000	9890000	10200000	9350000	9860000	9870000	10500000	9730000	10000000	9980000	9330000	11300000	10900000	11200000	10500000	8950000	9940000	9980000	11000000	10400000	11500000	11400000	12900000	11000000	10200000	11300000	11300000
Q8CG76	Akr7a2	Aflatoxin B1 aldehyde reductase member 2	6.12498	1.32391	0.000130612	-0.0860237	-0.0675332	66000000	72700000	72000000	65900000	73800000	71200000	70400000	68300000	76400000	71500000	81500000	74700000	74600000	75600000	97400000	69700000	100000000	99000000	92900000	94900000	68600000	87900000	85800000	95300000	98300000	99100000	114000000	91800000	100000000	92700000	98500000	95600000
P62075	Timm13	Mitochondrial import inner membrane translocase subunit Tim13	0.0651658	1.3073	0.000130612	-0.169088	-0.0978069	62400000	58500000	65100000	53100000	56500000	46900000	52000000	62500000	64400000	68700000	66800000	65800000	58100000	58300000	64900000	61100000	38800000	56600000	55700000	59600000	65600000	57300000	61100000	59800000	66200000	58100000	70400000	55900000	67000000	64700000	60400000	58900000
Q80X73	Pelo	Protein pelota homolog	0.385954	1.30692	0.000130612	0.284143	0.531352	3600000	3560000	4630000	2880000	3460000	3750000	3720000	3330000	2800000	3700000	2570000	3080000	2800000	2750000	3780000	3120000	3980000	2260000	2790000	3840000	2690000	3820000	3870000	4620000	NA	1450000	2650000	3230000	1920000	3760000	3050000	2520000
Q9DCM0	Ethe1	Persulfide dioxygenase ETHE1, mitochondrial	1.4557	1.30551	0.000130612	-0.0871059	-0.155197	57600000	60400000	49600000	58100000	63900000	68400000	62800000	58500000	68800000	52600000	67000000	62700000	61000000	78000000	63600000	61600000	54000000	44400000	58300000	56600000	60100000	48800000	48500000	54300000	62100000	66600000	58500000	57900000	57600000	53200000	63100000	64700000
Q8BMS1	Hadha	Trifunctional enzyme subunit alpha, mitochondrial	0.315202	1.30526	0.000130612	-0.053581	-0.04791	177000000	187000000	172000000	170000000	190000000	183000000	189000000	194000000	189000000	192000000	188000000	195000000	192000000	180000000	195000000	218000000	167000000	197000000	194000000	198000000	176000000	197000000	173000000	191000000	202000000	203000000	191000000	187000000	188000000	199000000	199000000	201000000
Q8BWU8	Etnppl	Ethanolamine-phosphate phospho-lyase	2.1008	1.30102	0.000130612	-0.297998	-0.547488	14200000	16300000	10000000	10900000	9950000	15000000	12100000	11000000	17900000	14900000	11400000	15500000	11900000	13500000	28500000	10700000	18200000	11600000	25300000	15900000	11200000	15300000	15300000	17100000	25100000	25700000	23400000	22200000	15900000	17300000	20300000	24700000
Q9D6R2;Q9D6R2-2	Idh3a	Isocitrate dehydrogenase [NAD] subunit alpha, mitochondrial	3.33831	1.29372	0.000130612	-0.0903064	-0.149545	45900000	39000000	40300000	40000000	37300000	41000000	40200000	42600000	45900000	43200000	42500000	43800000	39900000	42200000	43200000	40600000	28000000	31900000	37400000	35000000	40500000	33000000	37600000	35500000	35600000	35300000	39000000	36600000	43900000	40900000	41300000	39200000
Q9DCC4	Pycr3	Pyrroline-5-carboxylate reductase 3	2.5836	1.29367	0.000130612	-0.0760824	-0.169925	13800000	13800000	13900000	12600000	14500000	15700000	15000000	13000000	15300000	15500000	13900000	13400000	14600000	13100000	17300000	14600000	13600000	16600000	15900000	17200000	13800000	14400000	14200000	15200000	16700000	15300000	17300000	16400000	17500000	16600000	18100000	16500000
P97314	Csrp2	Cysteine and glycine-rich protein 2	1.85581	1.29281	0.000130612	0.55657	0.0645012	733323	689690	711900	705212	842091	503715	575253	771186	502578	654294	353417	426514	227368	463565	579717	499953	NA	206835	428997	445063	277241	706293	492752	607116	107810	386534	548490	277632	558307	471422	286011	464672
Q8BXZ1	Tmx3	Protein disulfide-isomerase TMX3	0.8435	1.28548	0.000130612	-0.0074558	0.336191	6130000	5440000	5220000	5790000	6710000	5500000	NA	6650000	5820000	4680000	5850000	6170000	6060000	4350000	NA	5780000	5380000	6070000	4790000	5600000	6170000	5820000	5950000	5870000	NA	4440000	4670000	4870000	5850000	4590000	NA	4440000
P17717	Ugt2b17	UDP-glucuronosyltransferase 2B17	6.63871	1.28421	0.000130612	-0.240235	-0.198675	312000000	317000000	276000000	258000000	327000000	291000000	283000000	277000000	358000000	362000000	290000000	320000000	297000000	301000000	546000000	374000000	458000000	471000000	574000000	566000000	294000000	479000000	476000000	519000000	553000000	538000000	543000000	488000000	570000000	621000000	503000000	570000000
Q8BVG4	Dpp9	Dipeptidyl peptidase 9	2.62266	1.28179	0.000130612	0.271162	0.222392	1920000	2190000	1570000	1790000	1770000	1430000	1900000	1770000	951044	1190000	1650000	1700000	1530000	1420000	1640000	1280000	832406	1570000	1320000	1420000	1560000	1460000	1450000	1030000	1410000	1340000	1320000	903291	1490000	1140000	897312	1120000
Q8CHR6	Dpyd	Dihydropyrimidine dehydrogenase [NADP(+)]	0.553873	1.27584	0.000130612	-0.114657	-0.108976	65700000	73100000	69700000	70400000	56700000	52100000	64300000	72000000	77500000	68000000	78300000	74300000	75800000	72300000	72100000	62500000	62600000	63800000	60500000	59100000	75800000	63100000	61300000	62300000	75300000	76800000	73300000	63500000	69700000	63100000	62900000	65000000
P62960	Ybx1	Y-box-binding protein 1	0.886125	1.27296	0.000130612	0.248594	0.192468	932565	834625	889118	864504	876078	912480	911523	714360	732098	639248	355075	809282	753696	1010000	777291	628261	NA	707284	820768	818693	793046	744490	784081	681525	750434	797762	660203	285804	530240	777468	597180	712107
Q07417	Acads	Short-chain specific acyl-CoA dehydrogenase, mitochondrial	2.00202	1.27296	0.000130612	-0.119695	-0.0484615	147000000	156000000	129000000	141000000	148000000	127000000	142000000	155000000	158000000	156000000	148000000	162000000	155000000	149000000	158000000	158000000	137000000	161000000	160000000	162000000	138000000	173000000	163000000	161000000	170000000	170000000	155000000	149000000	160000000	178000000	171000000	163000000
Q76LS9;Q76LS9-2;Q76LS9-3	Mindy1	Ubiquitin carboxyl-terminal hydrolase MINDY-1	0.0395674	1.27296	0.000130612	-0.343452	-0.077316	5480000	4750000	6560000	5550000	5880000	7350000	5760000	4030000	7890000	7900000	8020000	5450000	7070000	6360000	7280000	6490000	5710000	6580000	5510000	6910000	7220000	6000000	5180000	6170000	5990000	8480000	6720000	6040000	5270000	8150000	6220000	6620000
Q9JIX0	Eny2	Transcription and mRNA export factor ENY2	0.570161	1.27296	0.000130612	0.262798	0.126128	5170000	5890000	6860000	6380000	5370000	6790000	6300000	5830000	4840000	4140000	5110000	5050000	5180000	6200000	4520000	5290000	4610000	6390000	5270000	5680000	6390000	4120000	5490000	5500000	2920000	4750000	4640000	5200000	5640000	4870000	5970000	5550000
Q9QYJ0	Dnaja2	DnaJ homolog subfamily A member 2	0.732092	1.27296	0.000130612	0.144772	-0.00592483	38700000	40200000	39700000	38600000	39900000	40900000	40800000	37000000	37900000	37500000	36000000	38800000	33100000	33400000	35500000	36000000	42300000	38300000	39100000	35500000	36500000	36400000	34500000	32900000	37300000	36200000	37800000	35500000	36600000	36600000	31400000	36900000
Q9WUR9	Ak4	Adenylate kinase 4, mitochondrial	7.55311	1.27296	0.000130612	-0.18023	-0.0466681	12200000	11800000	12800000	12200000	12400000	14500000	12400000	12500000	12400000	13500000	13800000	13900000	14200000	14800000	16200000	16600000	19600000	17200000	18200000	18300000	14000000	18600000	17100000	20300000	18800000	18900000	19800000	20500000	18700000	16700000	19800000	18000000
P97450	Atp5pf	ATP synthase-coupling factor 6, mitochondrial	0.34772	1.26621	0.000130612	-0.189992	-0.0580056	91300000	94800000	82900000	85600000	82800000	77400000	94000000	95000000	106000000	104000000	93700000	97800000	90900000	103000000	107000000	98800000	64500000	89800000	100000000	107000000	99100000	95900000	90500000	101000000	101000000	94800000	99900000	80200000	107000000	103000000	126000000	102000000
Q03265	Atp5f1a	ATP synthase subunit alpha, mitochondrial	2.38147	1.26621	0.000130612	-0.0965733	-0.049582	1380000000	1410000000	1240000000	1230000000	1320000000	1260000000	1280000000	1390000000	1420000000	1400000000	1320000000	1380000000	1340000000	1260000000	1560000000	1450000000	1310000000	1420000000	1440000000	1530000000	1290000000	1440000000	1390000000	1480000000	1460000000	1470000000	1430000000	1490000000	1440000000	1540000000	1560000000	1490000000
A2A8Z1;A2A8Z1-2	Osbpl9	Oxysterol-binding protein-related protein 9	0.325003	1.26216	0.000130612	0.0829363	0.0679041	1870000	1860000	1560000	1650000	1840000	1700000	2050000	1740000	1520000	1710000	1500000	1710000	1700000	1680000	1540000	1920000	1890000	1660000	1690000	1610000	1940000	1790000	1850000	1640000	NA	1660000	1350000	1700000	1350000	1800000	1440000	1690000
Q91WU0;Q64176	Ces1e;Ces1f	Carboxylesterase 1E	6.1232	1.26196	0.000130612	-0.35723	-0.127281	66400000	59400000	60900000	37600000	80700000	57300000	52600000	79600000	77900000	82900000	74200000	85300000	72300000	72600000	76200000	91500000	114000000	124000000	91400000	110000000	71000000	105000000	90200000	101000000	115000000	114000000	111000000	94600000	116000000	106000000	91300000	126000000
Q9DBL1	Acadsb	Short/branched chain specific acyl-CoA dehydrogenase, mitochondrial	6.04252	1.26196	0.000130612	-0.210946	-0.174029	13200000	12800000	10800000	11400000	11700000	9810000	11800000	13900000	13700000	14000000	10700000	14700000	12000000	12900000	18500000	13500000	16200000	16900000	20000000	19200000	11500000	17600000	19700000	17500000	21700000	20100000	19500000	16000000	19100000	21500000	18600000	22200000
Q91WD5	Ndufs2	NADH dehydrogenase [ubiquinone] iron-sulfur protein 2, mitochondrial	3.05561	1.26146	0.000130612	-0.17787	-0.0383538	28600000	25500000	24300000	25000000	24300000	25300000	24200000	26500000	29900000	25800000	28100000	29100000	27900000	28800000	34100000	26100000	25200000	32800000	32100000	31400000	24600000	31700000	33800000	29800000	35400000	34200000	35800000	26500000	30800000	32000000	32800000	31700000
Q9QXB9	Drg2	Developmentally-regulated GTP-binding protein 2	0.539684	1.26146	0.000130612	-0.196397	-0.148348	4020000	4180000	4660000	4190000	5650000	5780000	4450000	4010000	5380000	4620000	5360000	4690000	4710000	5190000	6460000	4580000	3930000	4790000	5700000	4000000	4860000	5050000	5020000	5170000	5500000	6030000	5350000	5010000	5300000	5650000	5450000	5530000
P61750	Arf4	ADP-ribosylation factor 4	0.171034	1.26097	0.000130612	0.289319	0.101356	8530000	8530000	10600000	8450000	9590000	10300000	8490000	8520000	6880000	7080000	5010000	5480000	7390000	6590000	10700000	7630000	7820000	10500000	6300000	11000000	7270000	9180000	8950000	9560000	8880000	8310000	5870000	5920000	9070000	8590000	8010000	9200000
P08249	Mdh2	Malate dehydrogenase, mitochondrial	1.21006	1.25958	0.000130612	-0.0759489	-0.097483	431000000	422000000	358000000	385000000	412000000	400000000	402000000	422000000	450000000	433000000	388000000	430000000	400000000	412000000	479000000	428000000	405000000	412000000	446000000	420000000	401000000	437000000	442000000	424000000	454000000	458000000	436000000	439000000	401000000	465000000	449000000	469000000
P58710	Gulo	L-gulonolactone oxidase	1.29359	1.25958	0.000130612	-0.159941	-0.0877288	152000000	141000000	129000000	129000000	154000000	149000000	161000000	138000000	187000000	175000000	166000000	183000000	156000000	136000000	151000000	158000000	146000000	161000000	180000000	164000000	185000000	156000000	147000000	158000000	171000000	169000000	180000000	170000000	176000000	168000000	155000000	161000000
Q3UGR5	Hdhd2	Haloacid dehalogenase-like hydrolase domain-containing protein 2	3.40675	1.25958	0.000130612	-0.0331669	-0.0673993	10900000	11200000	9980000	10600000	11000000	11000000	10100000	10400000	10800000	11300000	10500000	11500000	11000000	12300000	11000000	11000000	11500000	11400000	12100000	11500000	11600000	12000000	11000000	11100000	12900000	13000000	11900000	11800000	11400000	12200000	12300000	11000000
Q8BP56;Q8BP56-2;Q8BP56-3	Pgghg	Protein-glucosylgalactosylhydroxylysine glucosidase	3.01559	1.25958	0.000130612	-0.34127	-0.198879	1770000	1550000	1910000	1490000	1600000	2260000	1640000	1620000	1870000	1640000	2110000	2020000	2260000	1810000	2350000	2530000	1890000	2100000	2510000	2670000	1850000	2690000	2230000	2100000	1970000	2470000	2380000	2580000	2360000	2500000	3290000	3360000
Q91X77;Q91X77-2	Cyp2c50	Isoform 2 of Cytochrome P450 2C50	1.07198	1.25958	0.000130612	-0.270976	-0.127818	68900000	74900000	77400000	70200000	60500000	70000000	57100000	63700000	82100000	112000000	85500000	101000000	68000000	63600000	88900000	58600000	87500000	67100000	87300000	78200000	81700000	79200000	78400000	77500000	81600000	82500000	111000000	89700000	76800000	91500000	97800000	79600000
P06684	C5	Complement C5	4.76794	1.25807	0.000130612	-0.447334	-0.314959	736253	870440	862304	916773	1360000	867710	622789	1010000	1210000	1490000	912240	1450000	1060000	1160000	2380000	701891	1630000	1250000	1620000	1840000	1580000	1690000	2270000	1950000	1460000	1690000	2040000	2320000	1950000	2540000	2580000	2090000
P14733	Lmnb1	Lamin-B1	4.62836	1.25722	0.000130612	0.0223678	0.233657	13000000	10600000	12800000	15400000	12900000	13000000	14900000	14500000	10200000	12800000	12900000	12700000	13300000	13400000	9150000	12800000	8310000	9870000	10100000	10200000	13300000	10800000	10800000	11200000	8380000	7710000	8750000	9880000	9110000	7320000	10300000	10200000
Q61699;Q61699-2	Hsph1	Heat shock protein 105 kDa	0.275495	1.25595	0.000130612	0.199416	0.321685	7280000	8710000	6310000	6100000	8890000	7670000	8590000	7070000	7070000	7120000	5910000	6500000	6710000	6360000	5320000	6520000	5670000	7600000	7230000	7580000	5920000	8030000	7040000	8470000	5770000	6820000	5990000	4020000	5330000	9000000	5860000	6790000
G5E870	Trip12	E3 ubiquitin-protein ligase TRIP12	0.897214	1.25219	0.000130612	0.230679	0.27621	1320000	1670000	1280000	1860000	1580000	1810000	1120000	1330000	1380000	835890	1620000	1300000	1180000	1340000	1150000	943631	1310000	1120000	1020000	1330000	1370000	1450000	1190000	1480000	NA	1030000	1440000	1090000	1140000	999315	985288	1160000
Q9DA97;Q8C650;Q8C650-2;O55131	Septin10;Septin7	Septin-7	3.96636	1.25154	0.000130612	0.116724	0.0463929	29000000	26500000	27600000	29700000	29200000	28900000	29600000	28200000	27000000	27700000	26400000	25900000	27200000	28500000	23500000	24700000	24200000	23800000	22300000	23600000	30800000	22400000	27100000	23200000	20600000	22800000	22900000	25500000	23000000	24800000	20900000	23600000
Q9CZE3	Rab32	Ras-related protein Rab-32	1.78022	1.25141	0.000130612	0.237451	0.0773825	5570000	4900000	7020000	6570000	6260000	6600000	6180000	6260000	4820000	5350000	5310000	4850000	5880000	5460000	4370000	5310000	3640000	6030000	6290000	4850000	5690000	5490000	4330000	4690000	4890000	3870000	5430000	5200000	4900000	5010000	4330000	4900000
O54750;O54749	Cyp2j5;Cyp2j6	Cytochrome P450 2J5	1.84537	1.25136	0.000130612	-0.370643	-0.289795	16300000	17400000	13100000	15600000	7940000	11100000	14800000	14900000	16300000	19000000	20900000	21000000	17300000	19400000	28700000	13800000	2090000	25300000	26700000	25800000	16300000	21200000	19000000	24200000	29800000	31000000	30300000	13200000	30300000	23200000	25700000	23500000
Q9CZU6	Cs	Citrate synthase, mitochondrial	3.78855	1.25058	0.000130612	-0.0819217	-0.0713645	223000000	213000000	231000000	219000000	222000000	245000000	220000000	225000000	234000000	214000000	231000000	240000000	237000000	230000000	258000000	242000000	267000000	266000000	246000000	242000000	215000000	247000000	237000000	247000000	257000000	254000000	265000000	269000000	278000000	251000000	245000000	261000000
Q99JR1	Sfxn1	Sideroflexin-1	1.6495	1.25051	0.000130612	-0.056034	-0.0649266	32300000	33100000	27500000	30800000	29800000	27300000	25900000	31000000	31600000	31600000	32200000	31400000	30300000	30200000	33200000	31400000	33400000	30100000	30400000	31000000	29000000	32000000	33800000	32400000	33200000	33800000	33100000	31800000	32200000	32800000	36000000	32700000
Q61102	Abcb7	ATP-binding cassette sub-family B member 7, mitochondrial	0.97032	1.25025	0.000130612	-0.0634254	-0.0601047	8460000	8910000	7770000	8450000	8250000	8610000	8070000	8590000	9230000	8620000	8220000	8850000	8820000	8580000	10600000	9470000	9890000	7320000	9350000	9040000	8550000	8220000	9060000	9450000	8950000	9750000	9780000	10900000	8950000	9520000	8980000	9350000
Q8BKC5;Q8BKC5-2	Ipo5	Importin-5	0.0371461	1.24974	0.000130612	0.146841	0.13493	2440000	2330000	2330000	2800000	2460000	2670000	2610000	2500000	2180000	2300000	2460000	2180000	2090000	2330000	2910000	2040000	2690000	2350000	2780000	2390000	2360000	2640000	2400000	2640000	2260000	2280000	2340000	2250000	1630000	2430000	2660000	2310000
Q9Z2Q5	Mrpl40	39S ribosomal protein L40, mitochondrial	0.87986	1.24867	0.000130612	-0.0502482	-0.129283	3790000	4210000	3770000	4360000	3640000	4220000	3800000	4100000	4090000	4020000	4090000	4210000	3530000	4530000	4800000	3850000	3950000	3850000	4470000	4180000	3980000	4020000	3830000	4020000	4340000	4320000	4410000	4970000	4590000	4250000	5050000	4090000
Q9CSN1	Snw1	SNW domain-containing protein 1	0.102422	1.24582	0.000130612	0.353888	0.141318	2310000	3310000	3100000	3690000	3050000	3790000	3280000	3110000	2610000	2320000	2580000	1910000	2420000	2120000	2670000	3210000	2730000	2580000	1780000	3090000	3700000	2950000	2710000	3390000	2510000	2410000	2580000	3350000	2420000	2570000	2680000	3060000
Q9DCN2;Q9DCN2-2	Cyb5r3	NADH-cytochrome b5 reductase 3	4.29253	1.24582	0.000130612	-0.120294	-0.0762659	145000000	142000000	152000000	147000000	152000000	152000000	143000000	155000000	161000000	150000000	156000000	164000000	171000000	170000000	141000000	167000000	191000000	178000000	185000000	152000000	146000000	183000000	169000000	172000000	187000000	190000000	209000000	182000000	176000000	174000000	164000000	193000000
Q9EQK5	Mvp	Major vault protein	1.06781	1.24582	0.000130612	0.233708	0.152003	20100000	16200000	25800000	21900000	23200000	24000000	21100000	22900000	17900000	16800000	18500000	19600000	21600000	21500000	16400000	21200000	21600000	25200000	20800000	24100000	22700000	22900000	34400000	24500000	22300000	20000000	17900000	18700000	22400000	19800000	24700000	23700000
Q6Q899;Q6Q899-3	Ddx58	Antiviral innate immune response receptor RIG-I	2.16479	1.24562	0.000130612	-0.0119068	0.325292	1630000	1570000	1350000	2050000	2050000	2250000	1580000	1990000	1830000	1910000	1780000	1110000	1890000	1850000	1340000	1820000	1310000	1610000	1610000	1480000	1940000	1520000	1780000	1810000	1370000	857625	880851	1450000	1200000	1450000	1400000	1110000
P50516;P50516-2	Atp6v1a	V-type proton ATPase catalytic subunit A	6.45979	1.24213	0.000130612	0.152981	0.0320612	17000000	16100000	16400000	17000000	16400000	16400000	16300000	16400000	16900000	14400000	15900000	15300000	14300000	14300000	15100000	13900000	11200000	12900000	13600000	14400000	13500000	14000000	14600000	13700000	13100000	13000000	14000000	12000000	13500000	13900000	13200000	14000000
E9QAM5	Helz2	Helicase with zinc finger domain 2	1.58115	1.24195	0.000130612	0.197754	0.107334	3290000	4090000	3340000	4010000	3530000	3210000	3310000	4050000	2830000	3400000	2230000	2860000	1930000	3130000	3650000	3300000	3970000	3760000	3980000	4180000	2860000	4300000	4190000	3800000	3160000	4200000	3700000	2620000	3790000	3680000	3620000	4030000
Q3TL44	Nlrx1	NLR family member X1	1.0568	1.23747	0.000130612	-0.18124	-0.242201	1050000	1030000	1390000	1350000	1190000	1110000	1350000	1470000	1570000	1320000	1200000	1460000	1270000	1420000	1610000	1590000	1820000	1040000	1620000	1370000	1250000	1420000	1700000	801217	1380000	1610000	1390000	1640000	1660000	1800000	1790000	1790000
Q8R1S0	Coq6	Ubiquinone biosynthesis monooxygenase COQ6, mitochondrial	1.87344	1.23747	0.000130612	-0.181207	-0.0914324	5330000	6270000	5760000	6300000	6250000	5630000	6020000	6010000	7000000	7050000	7170000	6640000	6170000	5890000	7100000	6480000	7690000	7280000	6980000	7090000	6230000	5870000	6470000	6410000	6330000	6400000	8100000	8530000	7060000	6400000	7320000	7270000
Q91WG0	Ces2c	Acylcarnitine hydrolase	7.36005	1.23747	0.000130612	-0.274716	-0.335651	12600000	11200000	10200000	9580000	11200000	8860000	10300000	8090000	13100000	14000000	13500000	10800000	10300000	11000000	25500000	11700000	23600000	21500000	39500000	31500000	13800000	33500000	27200000	29300000	36600000	36600000	37300000	25900000	33300000	51900000	34700000	31200000
Q9DCY0	Keg1	Glycine N-acyltransferase-like protein Keg1	7.48199	1.23747	0.000130612	-0.188828	-0.205651	36500000	31600000	30000000	24600000	31500000	25700000	24000000	34400000	38200000	36000000	27700000	36800000	27700000	29900000	92900000	34100000	77100000	73000000	85700000	98200000	32000000	87300000	87500000	82700000	97400000	92100000	96800000	102000000	88900000	108000000	88600000	110000000
P09803	Cdh1	Cadherin-1	0.455626	1.23728	0.000130612	-0.419483	-0.551539	1560000	1510000	1400000	942320	1030000	762844	654839	1400000	2230000	925734	1270000	2100000	996425	1900000	1960000	1350000	91015.9	1750000	1550000	2410000	781613	754336	1070000	2060000	NA	1990000	1540000	1820000	2300000	1920000	2050000	1860000
P49615	Cdk5	Cyclin-dependent-like kinase 5	1.4519	1.23679	0.000130612	-0.157809	-0.241246	2280000	1310000	1970000	1830000	1460000	2310000	1390000	1890000	1490000	1660000	2680000	2190000	2940000	1750000	2520000	1960000	1130000	2410000	1840000	2640000	1460000	2260000	2760000	2450000	2240000	2770000	2750000	3610000	3270000	2870000	2220000	2410000
Q3UHX2	Pdap1	28 kDa heat- and acid-stable phosphoprotein	0.758237	1.23679	0.000130612	-0.15451	-0.115039	11600000	10500000	11800000	10800000	11400000	12200000	11600000	10300000	13100000	13500000	12100000	11600000	10500000	12600000	13200000	13000000	5550000	13300000	12900000	13600000	13100000	12400000	12000000	11900000	13800000	12700000	13300000	11900000	14800000	14200000	15800000	13600000
Q8R0N6	Adhfe1	Hydroxyacid-oxoacid transhydrogenase, mitochondrial	4.18733	1.23679	0.000130612	-0.0272582	-0.0969181	17600000	19900000	17700000	19500000	18500000	18100000	18500000	18200000	19100000	19100000	19200000	17800000	18200000	18100000	20400000	18300000	17100000	16500000	16600000	16500000	17100000	16700000	16400000	15300000	18900000	18300000	17200000	17200000	16600000	17300000	18500000	18100000
Q99N16;Q9EP75	Cyp4f14;Cyp4f3	Cytochrome P450 4F3	1.78727	1.23679	0.000130612	-0.371367	-0.229264	14200000	14700000	11000000	10800000	9030000	10500000	13100000	9170000	14900000	16500000	15600000	15300000	13300000	9990000	12200000	12900000	9620000	9830000	13000000	8260000	12200000	8740000	8660000	10400000	11000000	9960000	12500000	10800000	10500000	12200000	11800000	12600000
Q9WV98	Timm9	Mitochondrial import inner membrane translocase subunit Tim9	5.73944	1.23679	0.000130612	-0.0995357	-0.178874	16900000	17700000	17000000	16100000	16700000	16500000	16300000	18700000	17500000	19100000	17200000	18100000	16900000	17900000	29200000	18100000	25300000	24300000	27600000	25000000	15300000	25600000	25000000	24100000	29200000	29400000	27800000	31900000	26900000	24600000	28800000	24100000
Q9D6U8	Fam162a	Protein FAM162A	0.644521	1.23615	0.000130612	-0.0578073	-0.262875	7730000	7720000	7740000	7690000	7460000	5770000	7680000	8330000	7950000	7150000	9170000	8610000	7020000	7170000	9150000	8090000	5230000	7320000	7650000	8420000	7320000	8480000	7410000	9000000	9020000	9050000	10200000	7020000	10100000	8440000	8530000	9510000
Q9DCT2	Ndufs3	NADH dehydrogenase [ubiquinone] iron-sulfur protein 3, mitochondrial	5.62139	1.23615	0.000130612	-0.098059	-0.078121	84400000	81000000	73300000	78800000	73000000	80000000	77600000	77400000	85200000	78900000	75700000	85000000	84200000	75000000	105000000	83200000	95100000	95800000	92700000	96900000	75100000	102000000	98800000	96500000	102000000	105000000	98500000	105000000	98100000	101000000	104000000	98300000
Q9JLB0;Q9JLB0-2	Mpp6	MAGUK p55 subfamily member 6	5.05074	1.23615	0.000130612	0.106135	0.094054	8030000	8450000	8040000	8610000	8780000	9700000	8800000	7870000	7520000	7820000	8410000	8030000	8970000	8160000	7080000	7610000	7150000	8160000	6890000	7770000	7810000	7110000	6860000	6020000	6420000	6700000	6860000	7440000	6660000	6280000	6760000	6360000
A6H611	Mipep	Mitochondrial intermediate peptidase	1.49537	1.23579	0.000130612	-0.140732	-0.431806	4230000	4270000	3180000	3910000	2920000	3800000	3930000	3730000	5140000	4590000	4380000	4820000	3030000	4120000	3330000	3900000	3680000	1700000	3460000	2450000	3380000	2330000	2940000	2620000	5070000	4420000	3740000	3760000	2460000	4430000	2970000	3340000
Q9D154	Serpinb1a	Leukocyte elastase inhibitor A	6.67131	1.23579	0.000130612	0.329803	1.76553	31600000	26600000	29300000	21400000	37200000	26800000	41400000	30400000	22900000	23300000	28400000	28200000	43500000	24200000	2830000	21100000	9840000	9580000	9150000	6480000	24900000	9210000	6270000	8050000	3820000	3570000	2870000	2530000	1900000	2180000	3160000	1500000
Q9QYG0	Ndrg2	Protein NDRG2	0.0214738	1.23579	0.000130612	-0.0925457	-0.183391	38300000	42700000	42700000	32500000	40900000	41700000	39100000	34700000	53600000	41300000	45800000	43000000	41600000	42300000	41500000	43300000	28000000	37900000	45600000	40300000	46300000	34400000	31800000	40900000	59600000	44700000	42400000	31700000	40700000	46100000	47300000	44100000
P52825	Cpt2	Carnitine O-palmitoyltransferase 2, mitochondrial	0.284977	1.23509	0.000130612	-0.0925471	-0.00215328	61700000	64700000	61200000	58100000	65000000	63900000	66300000	64400000	60600000	64700000	72400000	69500000	67300000	62500000	77000000	70800000	66600000	71100000	68300000	67300000	55600000	67900000	59900000	63900000	73500000	75500000	70600000	66600000	64200000	66300000	67300000	66800000
Q8CAQ8;Q8CAQ8-2;Q8CAQ8-3;Q8CAQ8-5	Immt	Isoform 2 of MICOS complex subunit Mic60	1.58115	1.2316	0.000130612	-0.0313869	-0.0628211	34900000	34100000	33800000	32900000	32700000	34100000	34900000	35600000	36900000	35000000	34700000	34300000	34300000	33200000	38200000	37100000	32900000	37100000	35100000	37300000	32700000	37900000	33900000	36800000	37900000	39800000	39000000	34900000	37200000	35200000	40500000	36500000
Q99MK8;Q3UYH7	Adrbk2;Grk2	Beta-adrenergic receptor kinase 2	0.478365	1.23021	0.000130612	0.606238	0.276811	946478	496877	947962	1340000	840396	1100000	1010000	815052	609666	644962	NA	541619	NA	634806	1060000	498835	829289	899304	562234	1060000	698213	521531	1050000	810626	658989	810421	578969	523886	715071	694619	432951	833975
Q9JHR7	Ide	Insulin-degrading enzyme	3.87745	1.23021	0.000130612	-0.0915672	-0.102268	17500000	18200000	19300000	14900000	17000000	17600000	17500000	17600000	19400000	18200000	18000000	18800000	18600000	17900000	26600000	19900000	20400000	23500000	22100000	21200000	18700000	21000000	20700000	22400000	23300000	24000000	22300000	20600000	22600000	24500000	21300000	22700000
Q9Z1N5;Q8VDW0;Q8VDW0-2	Ddx39a;Ddx39b	ATP-dependent RNA helicase DDX39A	2.39932	1.22712	0.000130612	0.0762061	0.121015	44500000	37700000	37600000	40000000	35000000	37900000	37900000	38500000	37200000	39000000	36600000	34800000	36200000	34200000	32900000	35700000	37200000	33600000	33700000	32800000	35400000	34200000	37800000	35500000	29900000	31800000	31500000	40100000	35000000	30000000	32200000	32600000
Q60668;Q60668-2;Q60668-3;Q60668-4	Hnrnpd	Heterogeneous nuclear ribonucleoprotein D0	3.8331	1.2265	0.000130612	0.0822484	0.0892213	39900000	37500000	40200000	41300000	39100000	37700000	39500000	44200000	36200000	37900000	35300000	37500000	39200000	38500000	34100000	37500000	29500000	33500000	31800000	31100000	40100000	36100000	37200000	33200000	22300000	31600000	33400000	21900000	37600000	28800000	31100000	33400000
Q91WL5;A2A974;O35728	Cyp4a12a;Cyp4a12b;Cyp4a14	Cytochrome P450 4A12B	4.37653	1.22234	0.000130612	-0.350687	-0.36572	9010000	8940000	12300000	5210000	21200000	19800000	17500000	22000000	7780000	19100000	18900000	18200000	24400000	16800000	22100000	40700000	34200000	43600000	30000000	31000000	12100000	38400000	23700000	27000000	49800000	48000000	38900000	33500000	26500000	39700000	35600000	51000000
Q91WL5;A2A974;O88833;O35728	Cyp4a10;Cyp4a12a;Cyp4a12b;Cyp4a14	Cytochrome P450 4A12B	0.918662	1.21673	0.000130612	-1.71233	-0.189419	1890000	1590000	1290000	274231	10100000	3780000	7260000	10300000	4460000	10400000	11100000	8180000	11500000	7980000	6230000	18400000	10900000	17600000	9460000	9570000	3020000	10500000	3080000	4430000	14100000	16000000	10700000	8950000	6950000	11000000	9570000	14500000
Q8BWJ3	Phka2	Phosphorylase b kinase regulatory subunit alpha, liver isoform	0.0131844	1.21673	0.000130612	-0.275634	-0.0861007	1430000	1610000	2050000	1810000	1800000	1870000	1940000	1720000	2290000	1720000	2080000	2370000	2370000	2510000	1590000	2000000	1870000	2090000	1800000	1870000	2160000	2050000	1490000	1730000	1760000	2430000	1940000	1940000	2080000	1830000	2180000	2030000
Q64331	Myo6	Unconventional myosin-VI	8.50207	1.21198	0.000130612	-0.139034	-0.100739	2510000	2730000	2370000	2030000	2730000	2640000	2630000	2450000	2920000	2730000	2670000	3010000	2300000	2880000	3060000	2780000	4080000	3620000	4140000	3570000	2900000	3490000	3520000	3660000	3870000	3710000	3950000	3770000	3610000	4030000	3840000	4160000
P43883	Plin2	Perilipin-2	0.98274	1.21064	0.000130612	0.681639	0.153665	28200000	32800000	32000000	28200000	56900000	27700000	59700000	59100000	19700000	18800000	24300000	14900000	23800000	20700000	5750000	40300000	24800000	68600000	13900000	19100000	19500000	28700000	6940000	14600000	26000000	25900000	20900000	11300000	22600000	6100000	13700000	13800000
Q9CQF3	Nudt21	Cleavage and polyadenylation specificity factor subunit 5	1.58911	1.21064	0.000130612	0.0663701	0.0995357	9760000	8250000	10100000	8710000	8820000	9410000	9050000	9740000	9060000	8940000	8530000	8690000	9190000	8660000	8100000	8950000	9200000	8010000	9000000	8380000	8610000	8780000	8920000	9170000	7470000	8260000	8230000	8930000	7960000	8440000	8260000	8830000
Q9EP89	Lactb	Serine beta-lactamase-like protein LACTB, mitochondrial	7.48199	1.20777	0.000130612	-0.0684411	-0.070199	13400000	13100000	10400000	9540000	12200000	11500000	12500000	13100000	12700000	12000000	11000000	15200000	13200000	12700000	14700000	13500000	16900000	18300000	18000000	18900000	11800000	18100000	16200000	18800000	20400000	20600000	19000000	20300000	18900000	17700000	17700000	18600000
Q80W00;Q80W00-2	Ppp1r10	Serine/threonine-protein phosphatase 1 regulatory subunit 10	0.455934	1.20508	0.000130612	0.404901	0.656283	664978	123711	547027	668718	337421	370436	292263	151965	239050	NA	302399	150668	140062	267318	313853	308300	335465	248482	396406	172189	263497	261717	336058	565906	NA	196985	275518	183063	114156	NA	234941	112056
Q9JK42	Pdk2	[Pyruvate dehydrogenase (acetyl-transferring)] kinase isozyme 2, mitochondrial	3.0151	1.20378	0.000130612	-0.260728	-0.333865	10700000	10300000	8910000	9160000	9620000	8590000	8780000	10900000	10200000	12600000	11000000	11100000	11400000	11400000	6630000	13200000	6660000	7430000	5710000	5830000	11300000	7420000	6820000	5470000	8560000	8450000	7630000	11000000	8330000	7650000	10000000	8540000
P05202	Got2	Aspartate aminotransferase, mitochondrial	3.51761	1.20259	0.000130612	-0.0824622	-0.0376786	436000000	436000000	360000000	376000000	397000000	347000000	402000000	430000000	420000000	422000000	423000000	466000000	423000000	423000000	438000000	447000000	440000000	456000000	473000000	437000000	398000000	484000000	466000000	451000000	470000000	476000000	469000000	461000000	462000000	479000000	444000000	444000000
P18581;P18581-2	Slc7a2	Cationic amino acid transporter 2	0.233321	1.20259	0.000130612	0.712037	0.469586	9310000	9790000	5150000	10300000	4260000	3860000	6790000	8510000	5090000	4950000	3430000	5130000	2800000	3230000	6540000	4390000	4890000	3790000	7580000	5910000	4110000	5760000	9090000	5290000	3780000	3400000	3910000	6580000	3760000	5150000	4070000	8520000
P62141	Ppp1cb	Serine/threonine-protein phosphatase PP1-beta catalytic subunit	0.0421653	1.20259	0.000130612	0.444153	0.455115	1650000	2060000	1520000	567151	1830000	980205	933629	1900000	626326	1240000	535238	1810000	1120000	1240000	870243	1210000	NA	2260000	1030000	1460000	1070000	1600000	1970000	1240000	1070000	529176	840562	414486	1170000	1600000	1070000	1060000
Q8BL97;Q8BL97-2;Q8BL97-3;Q8BL97-4	Srsf7	Serine/arginine-rich splicing factor 7	3.72936	1.20259	0.000130612	0.135312	0.0663093	29800000	26800000	29700000	33400000	30400000	29200000	29500000	28100000	27400000	29000000	26600000	27300000	25400000	28200000	26000000	25900000	22700000	26900000	23200000	25200000	28200000	24600000	26000000	27400000	21400000	23200000	24200000	24700000	25700000	24100000	26900000	27300000
Q8C2Q3	Rbm14	RNA-binding protein 14	2.91987	1.20259	0.000130612	0.0693691	0.217591	7780000	7630000	7590000	9050000	7960000	8240000	7280000	7770000	7210000	7410000	7770000	7410000	7630000	7250000	6270000	7820000	6840000	6140000	5360000	7140000	7480000	8000000	7900000	7360000	6170000	5900000	6720000	6970000	6110000	6300000	6960000	6050000
Q8VDK1;Q8VDK1-2	Nit1	Deaminated glutathione amidase	1.65646	1.20259	0.000130612	-0.0997475	-0.0350341	48000000	47100000	43400000	44400000	44700000	45800000	45000000	47900000	52700000	49000000	47500000	50800000	48300000	49000000	47200000	48100000	43100000	41700000	43700000	45200000	49500000	44300000	47000000	46600000	47700000	46800000	43300000	44700000	47500000	47100000	43600000	44900000
P48776	Tdo2	Tryptophan 2,3-dioxygenase	0.125594	1.20102	0.000130612	-0.166972	-0.38272	27700000	20000000	10000000	21200000	9290000	19400000	12600000	13200000	19200000	15400000	18200000	18400000	15600000	16400000	22600000	20200000	12800000	14000000	17900000	17800000	17600000	10800000	18000000	12500000	19900000	19800000	21400000	20800000	20400000	22200000	20000000	23200000
P47754	Capza2	F-actin-capping protein subunit alpha-2	0.823279	1.19891	0.000130612	0.0762356	0.104086	24100000	20900000	19900000	16600000	18900000	22400000	19400000	22900000	19700000	20000000	17700000	19000000	19800000	18500000	18100000	20800000	20900000	22400000	19900000	21700000	23400000	21400000	22500000	21200000	21100000	20300000	19300000	18700000	19300000	20100000	20000000	22200000
Q9D662	Sec23b	Protein transport protein Sec23B	0.0409947	1.19891	0.000130612	0.447704	0.222989	7730000	6400000	8330000	8670000	7750000	8780000	8340000	7670000	5690000	5990000	6330000	5740000	6250000	5800000	11200000	5690000	5530000	8150000	7710000	8940000	6170000	8470000	8830000	7980000	6150000	6870000	7160000	5120000	6230000	7750000	7050000	6950000
O88533	Ddc	Aromatic-L-amino-acid decarboxylase	0.288218	1.19578	0.000130612	-0.210124	-0.0890512	29200000	33000000	20700000	23800000	29800000	23000000	27300000	25000000	32500000	31800000	28900000	30200000	28400000	30300000	34000000	26900000	18800000	20200000	30000000	30300000	29400000	26500000	23900000	26900000	28700000	30400000	28100000	24900000	26100000	35600000	26800000	30500000
P41241	Csk	Tyrosine-protein kinase CSK	1.99957	1.18945	0.000130612	-0.152331	-0.156939	2370000	2250000	2320000	1680000	2610000	1630000	1770000	2150000	2640000	2620000	1970000	2320000	2610000	2280000	2470000	2420000	2470000	2120000	2190000	2740000	2250000	2490000	3000000	2540000	2220000	2850000	2420000	2750000	3320000	2620000	2780000	3190000
Q8C7G5	Apoa5	Apolipoprotein A-V	0.297056	1.18945	0.000130612	-0.456932	-0.0825952	5020000	5250000	4880000	4880000	5780000	6630000	6370000	7630000	6090000	7900000	8890000	7240000	6340000	8580000	5470000	10300000	6040000	6010000	4550000	6570000	8430000	6190000	4460000	5370000	5740000	5790000	6540000	9120000	6590000	5570000	7620000	6220000
P22599;Q00897;Q00896;P07758	Serpina1b;Serpina1d	Alpha-1-antitrypsin 1-2	0.289508	1.18771	0.000130612	0.317858	0.376305	193000000	179000000	164000000	145000000	176000000	127000000	182000000	178000000	143000000	219000000	121000000	154000000	137000000	141000000	186000000	130000000	183000000	235000000	210000000	193000000	123000000	199000000	222000000	159000000	151000000	138000000	151000000	104000000	159000000	182000000	156000000	151000000
Q9R190	Mta2	Metastasis-associated protein MTA2	0.350988	1.18771	0.000130612	0.229343	0.055383	5750000	5210000	4570000	6000000	5340000	5410000	4380000	6530000	5020000	4450000	4200000	5000000	4630000	4540000	3940000	5380000	4040000	4410000	4680000	5580000	5370000	5190000	4900000	5750000	4850000	4330000	3980000	4860000	4940000	4900000	4160000	5230000
P16330;P16330-2	Cnp	2',3'-cyclic-nucleotide 3'-phosphodiesterase	0.544171	1.18557	0.000130612	0.301239	0.81136	919783	557243	713317	467874	NA	1120000	765738	764648	909102	952549	437715	461723	840879	292095	584810	656298	860649	791981	838616	944876	1410000	1070000	946856	737804	340186	455144	573724	774728	NA	NA	NA	NA
Q8BTY1	Kyat1	Kynurenine--oxoglutarate transaminase 1	3.48217	1.18557	0.000130612	-0.16243	-0.122336	31200000	32300000	28700000	25800000	31100000	28600000	26800000	29200000	34200000	32100000	29600000	32700000	27300000	33000000	33300000	29900000	32500000	28700000	35300000	35800000	29900000	39000000	30200000	35700000	36600000	37100000	36900000	37100000	33000000	37000000	33700000	36900000
A2A8L5;Q64487;Q64487-1;Q64487-5;Q64487-6;Q64487-7;Q64487-8;Q64487-9;Q64487-10;Q64487-11;Q64487-12	Ptprd;Ptprf	Receptor-type tyrosine-protein phosphatase F	0.899479	1.18002	0.000130612	-0.581635	-0.75292	480508	543625	565586	NA	323225	541013	465743	290182	1130000	867179	1060000	1380000	488156	571024	348195	372468	1110000	569990	1200000	583777	691092	461673	255741	NA	1010000	1020000	567402	825547	957562	1130000	1050000	939928
P19324	Serpinh1	Serpin H1	4.41659	1.18002	0.000130612	0.102598	0.0665977	32000000	24400000	24500000	33000000	27500000	26400000	25400000	30300000	21700000	26300000	29000000	23900000	29700000	26400000	19800000	20600000	25800000	19800000	19000000	20500000	19400000	20100000	26200000	19800000	18900000	16200000	16400000	20200000	19900000	16700000	19200000	21600000
Q62523	Zyx	Zyxin	1.50003	1.17925	0.000130612	0.315157	0.553154	2130000	1200000	1710000	2360000	2300000	1550000	1660000	2010000	1440000	1850000	1760000	1310000	707457	1550000	1680000	1190000	1660000	623334	1220000	1500000	1690000	996177	2190000	1640000	756823	1110000	1220000	960336	1730000	839027	1030000	1240000
Q60715;Q60715-2	P4ha1	Prolyl 4-hydroxylase subunit alpha-1	0.0400379	1.1764	0.000130612	0.43807	0.510746	543654	391617	616197	533930	629997	161082	247866	717429	432821	342869	161662	NA	328759	397694	398583	441608	471445	613003	287121	521186	493536	NA	434045	605164	224386	347425	245721	442494	345361	484696	359842	340837
Q7TN29;Q7TN29-2	Smap2	Stromal membrane-associated protein 2	3.30585	1.17631	0.000130612	0.247355	0.0166925	7640000	7500000	8040000	7650000	8040000	7700000	8080000	8550000	6060000	6550000	7710000	5360000	8190000	6710000	4870000	7560000	4910000	6040000	6690000	5640000	5810000	6130000	6730000	6740000	5780000	5400000	5360000	6350000	6760000	6250000	6470000	4160000
Q6PHZ2;Q6PHZ2-2;Q6PHZ2-4;Q6PHZ2-5;P11798;Q923T9;Q923T9-2;Q923T9-3;P28652	Camk2d;Camk2g	Calcium/calmodulin-dependent protein kinase type II subunit delta	1.34693	1.17447	0.000130612	0.477266	0.0985495	1070000	983732	1130000	954253	672138	987897	723918	1110000	871763	896441	689263	603186	727032	934742	680285	377165	795141	918641	651886	913699	922004	500133	610134	576311	608388	173243	743094	765169	590028	753010	513336	786806
P63024	Vamp3	Vesicle-associated membrane protein 3	5.51573	1.17315	0.000130612	0.383329	0.379636	1530000	1670000	1380000	1920000	1730000	2120000	1870000	2000000	1340000	1730000	1250000	1710000	1420000	1840000	1060000	1150000	340743	895088	1180000	1090000	1570000	1110000	1210000	637098	843412	927054	347480	834748	847577	1020000	596417	901038
O70493	Snx12	Sorting nexin-12	5.03603	1.16955	0.000130612	0.188762	0.0895754	6380000	5710000	6710000	6710000	6340000	6950000	6190000	6130000	6080000	6080000	5220000	4450000	5580000	6080000	4510000	5580000	2710000	4560000	4220000	4210000	6280000	4470000	5440000	4500000	3490000	3750000	3970000	4760000	4460000	3940000	4470000	4620000
Q9DCD0	Pgd	6-phosphogluconate dehydrogenase, decarboxylating	0.101146	1.16955	0.000130612	0.207658	0.139299	40100000	38300000	46700000	39600000	43600000	41200000	41600000	44000000	35700000	33200000	35400000	36000000	41300000	47600000	29800000	39300000	40400000	52700000	38300000	35600000	38700000	41100000	40000000	40700000	42100000	42500000	34700000	32300000	39300000	35400000	32500000	37600000
O88736	Hsd17b7	3-keto-steroid reductase/17-beta-hydroxysteroid dehydrogenase 7	3.29151	1.16924	0.000130612	-0.327247	-0.262631	7550000	7590000	8960000	7570000	7140000	8910000	8170000	7090000	9640000	8470000	10500000	9380000	10500000	10000000	5910000	8520000	5170000	6170000	6230000	5750000	8870000	5640000	5050000	6440000	8140000	7850000	8310000	5530000	7240000	6210000	6520000	7060000
P41216	Acsl1	Long-chain-fatty-acid--CoA ligase 1	7.19851	1.16711	0.000130612	-0.105117	-0.106915	169000000	175000000	159000000	150000000	182000000	159000000	177000000	177000000	175000000	187000000	173000000	183000000	188000000	167000000	248000000	196000000	254000000	286000000	260000000	253000000	166000000	278000000	219000000	247000000	294000000	291000000	272000000	242000000	254000000	280000000	274000000	270000000
Q99KR3	Lactb2	Endoribonuclease LACTB2	6.18896	1.16682	0.000130612	-0.176878	-0.105869	31900000	32700000	37400000	33900000	32800000	35800000	32500000	33900000	37600000	34100000	38300000	37300000	37800000	40600000	44500000	33900000	50100000	51600000	54200000	50600000	29900000	48400000	42600000	46500000	53700000	56500000	57600000	45500000	52600000	44800000	51100000	53400000
Q9CYI4	Luc7l	Putative RNA-binding protein Luc7-like 1	2.44672	1.16682	0.000130612	0.0663425	0.316474	1790000	2380000	2050000	2180000	2270000	2120000	3070000	2290000	2130000	1650000	2120000	2130000	2050000	2130000	1860000	2880000	NA	2210000	1980000	2040000	1970000	2210000	1830000	1890000	1290000	1400000	1550000	1690000	764871	1980000	1810000	1630000
Q9Z1P6	Ndufa7	NADH dehydrogenase [ubiquinone] 1 alpha subcomplex subunit 7	2.64041	1.16682	0.000130612	-0.237954	-0.3709	3910000	5100000	4600000	3730000	3540000	2890000	3350000	4750000	4250000	4760000	5150000	5420000	2590000	4000000	6150000	3900000	6250000	4220000	4510000	4370000	4150000	5700000	5680000	4700000	6220000	5690000	7080000	8220000	7140000	4890000	5440000	5290000
Q9CQ69	Uqcrq	Cytochrome b-c1 complex subunit 8	1.45682	1.16572	0.000130612	-0.054824	-0.116598	144000000	144000000	125000000	140000000	127000000	149000000	148000000	140000000	155000000	139000000	156000000	147000000	148000000	144000000	164000000	143000000	151000000	146000000	169000000	159000000	129000000	162000000	140000000	138000000	150000000	170000000	145000000	192000000	162000000	147000000	173000000	160000000
Q9CQY5;Q9CQY5-2;Q9CQY5-3	Magt1	Magnesium transporter protein 1	3.1787	1.16312	0.000130612	0.099957	0.253955	10500000	9700000	8690000	9210000	9960000	9600000	10400000	9870000	6390000	10400000	8620000	10000000	9120000	6720000	9140000	10100000	7580000	8620000	6140000	8240000	9540000	7960000	8550000	8680000	6710000	7900000	8000000	5930000	7940000	6940000	6530000	7140000
Q9JJL3;Q9JJL3-2	Slco1b2	Solute carrier organic anion transporter family member 1B2	2.45387	1.16312	0.000130612	-0.181998	-0.102	11700000	11600000	12700000	11300000	11500000	12100000	12400000	12100000	14900000	14400000	11100000	13700000	14500000	10000000	13100000	13300000	11200000	14900000	13100000	13700000	13600000	14700000	15000000	12600000	13000000	14500000	14500000	14200000	17600000	14800000	15400000	14800000
P08103;P08103-2	Hck	Tyrosine-protein kinase HCK	0.272038	1.1625	0.000130612	0.714004	0.270221	1350000	NA	NA	NA	NA	NA	1930000	1870000	NA	1010000	1710000	1370000	1430000	1120000	1140000	912645	1680000	1170000	1810000	1180000	1670000	1550000	2010000	1490000	1580000	1210000	1240000	1540000	NA	1430000	1110000	NA
Q9ER88;Q9ER88-2	Dap3	28S ribosomal protein S29, mitochondrial	2.29546	1.15917	0.000130612	-0.0960192	-0.181215	4050000	4120000	3300000	3570000	2960000	3690000	3420000	3550000	3970000	3810000	3800000	4060000	3740000	3750000	4420000	3050000	3790000	3540000	4330000	4060000	3620000	4020000	4350000	3900000	4780000	4630000	4370000	5390000	3930000	4610000	3730000	4350000
P00920	Ca2	Carbonic anhydrase 2	2.18906	1.15911	0.000130612	0.250245	0.798097	30100000	26000000	37000000	22200000	28300000	18100000	37900000	33500000	10800000	41100000	15200000	25600000	26200000	17100000	25100000	24000000	14300000	24800000	14200000	13800000	21800000	26400000	27100000	27400000	9520000	8370000	16800000	16400000	21100000	9730000	19100000	10400000
Q6P6J9	Txndc15	Thioredoxin domain-containing protein 15	0.455673	1.15911	0.000130612	-0.19977	-0.116166	2980000	2450000	3440000	2850000	3650000	3290000	3080000	2680000	3390000	3800000	4040000	3350000	3050000	3630000	3570000	2940000	2950000	3230000	3300000	3360000	3670000	3070000	3210000	3000000	5330000	3390000	3560000	3120000	3090000	3460000	4100000	3520000
P97872	Fmo5	Flavin-containing monooxygenase 5	5.47506	1.15462	0.000130612	-0.186999	-0.0877429	107000000	124000000	107000000	105000000	119000000	116000000	117000000	108000000	129000000	119000000	131000000	126000000	115000000	129000000	175000000	120000000	148000000	152000000	185000000	151000000	127000000	152000000	144000000	158000000	180000000	180000000	166000000	143000000	163000000	155000000	150000000	159000000
Q8BK64	Ahsa1	Activator of 90 kDa heat shock protein ATPase homolog 1	4.31201	1.15023	0.000130612	0.105909	0.119889	25000000	29000000	24700000	27100000	29300000	28000000	28300000	24800000	27800000	27200000	26200000	27600000	24000000	25000000	21700000	24600000	23100000	23200000	25900000	23600000	25400000	23000000	21200000	23200000	23700000	23400000	19000000	20500000	20200000	23500000	21000000	21700000
P00186	Cyp1a2	Cytochrome P450 1A2	2.88359	1.14858	0.000130612	-0.297279	-0.261134	48300000	39800000	34900000	45500000	31200000	39300000	47800000	31100000	57300000	50000000	47300000	49900000	43500000	36200000	68000000	36000000	49200000	41300000	66900000	64600000	46500000	47800000	55000000	52100000	53300000	52000000	66400000	63100000	59300000	66900000	62100000	55400000
Q01853	Vcp	Transitional endoplasmic reticulum ATPase	1.78559	1.14858	0.000130612	-0.0398723	-0.0862557	86800000	94700000	103000000	96300000	96400000	97900000	99700000	94700000	97300000	96100000	103000000	98800000	99300000	97500000	115000000	102000000	88400000	106000000	105000000	110000000	96500000	107000000	91700000	111000000	110000000	110000000	114000000	93200000	114000000	109000000	114000000	114000000
Q8R123;Q8R123-2	Flad1	FAD synthase	1.43547	1.14631	0.000130612	-0.0899814	-0.147276	10700000	10700000	10300000	10000000	9460000	8210000	9240000	10200000	10100000	10700000	11000000	9850000	11300000	9100000	11800000	10800000	11500000	8650000	11500000	10600000	9730000	11200000	10800000	10500000	12800000	12300000	13700000	9550000	11800000	10700000	11900000	11100000
Q8CJG0;Q8CJG1	Ago1;Ago2	Protein argonaute-2	1.65722	1.14545	0.000130612	0.0464754	-1.07576	91053.7	267220	213708	279042	305265	102498	227339	315128	271650	201903	285686	193028	193566	207231	281187	338901	86201.3	NA	99643.2	NA	105379	80308.2	140554	90618.1	NA	179602	200520	150442	272918	300868	132594	305560
Q9CQX2	Cyb5b	Cytochrome b5 type B	0.206269	1.14212	0.000130612	-0.450084	-0.23019	25800000	26400000	36700000	35200000	24200000	46000000	28400000	26500000	43900000	26100000	43000000	31800000	39900000	38000000	36600000	37000000	25100000	33300000	36100000	39700000	37500000	31600000	22600000	32600000	49500000	46300000	37200000	25600000	41900000	36900000	40100000	34900000
Q9Z2X1;Q9Z2X1-2;O35737;P70333	Hnrnpf;Hnrnph1;Hnrnph2	Heterogeneous nuclear ribonucleoprotein H	1.17501	1.13999	0.000130612	0.161991	0.118377	59900000	58700000	50000000	69600000	62500000	58600000	65100000	65200000	51200000	59800000	57100000	54800000	54600000	57300000	49700000	43700000	59200000	47700000	55200000	51400000	53400000	54100000	59000000	53800000	46200000	48700000	50700000	66300000	49500000	49900000	54000000	49300000
P02104;P02089;P02088	Hbb-b1;Hbb-b2	Hemoglobin subunit beta-1	1.88308	1.13877	0.000130612	0.258841	0.745759	5150000000	4140000000	5680000000	4040000000	4470000000	3030000000	6370000000	5860000000	1670000000	7060000000	2440000000	4280000000	4300000000	2930000000	4520000000	3760000000	2820000000	4610000000	2780000000	2200000000	3300000000	4540000000	4380000000	4710000000	1250000000	1200000000	2770000000	2760000000	3580000000	1820000000	3730000000	1680000000
P35831	Ptpn12	Tyrosine-protein phosphatase non-receptor type 12	0.0777582	1.13849	0.000130612	0.362921	0.511898	351236	278603	587681	273877	242434	256065	296233	400891	187457	248556	276240	250233	97630.1	198430	143015	407952	NA	322948	196148	300162	485144	309049	322242	352601	NA	194219	324675	172292	358454	225988	220174	298727
Q8BK30	Ndufv3	NADH dehydrogenase [ubiquinone] flavoprotein 3, mitochondrial	2.12548	1.13747	0.000130612	-0.0599007	-0.168506	8960000	10700000	6540000	10100000	10200000	11200000	9420000	9950000	10500000	10800000	9750000	8910000	9750000	12700000	13700000	10400000	9230000	10500000	12100000	9960000	9780000	13600000	12400000	12200000	13500000	14200000	13600000	11200000	11900000	11600000	16100000	11800000
Q9JIX8;Q9JIX8-4	Acin1	Apoptotic chromatin condensation inducer in the nucleus	1.69647	1.13669	0.000130612	0.147264	0.0316344	7880000	7930000	7940000	8300000	8360000	6940000	7100000	8380000	7700000	7130000	5010000	6440000	4870000	7650000	7430000	7200000	5580000	6790000	6090000	7500000	7670000	6230000	6610000	6300000	6720000	5520000	6190000	4330000	6660000	5430000	7610000	6440000
O35841	Api5	Apoptosis inhibitor 5	2.43409	1.13614	0.000130612	0.140699	0.0257303	6280000	5930000	6580000	7320000	6960000	6800000	6760000	7160000	6740000	6160000	5700000	5130000	6160000	6140000	5930000	6680000	5430000	5940000	5860000	5300000	5950000	5940000	6500000	6110000	5260000	4280000	5980000	6280000	4620000	6020000	6000000	5690000
Q64727	Vcl	Vinculin	0.64898	1.13614	0.000130612	0.178028	0.127861	25300000	22200000	24700000	24900000	23000000	24400000	22300000	27000000	21300000	24100000	19200000	20100000	22100000	23500000	26400000	21200000	22800000	25100000	22900000	26000000	22800000	26500000	28800000	25600000	22400000	23600000	22800000	21500000	25400000	22600000	24500000	24900000
P62806	H4c1	Histone H4	2.96809	1.13366	0.000130612	0.096508	0.266774	1100000000	1020000000	889000000	885000000	1020000000	802000000	1050000000	1150000000	972000000	972000000	936000000	1080000000	987000000	917000000	699000000	869000000	679000000	905000000	882000000	876000000	882000000	895000000	945000000	919000000	764000000	770000000	656000000	743000000	705000000	734000000	706000000	910000000
Q91ZA3	Pcca	Propionyl-CoA carboxylase alpha chain, mitochondrial	3.32428	1.12898	0.000130612	-0.0866599	-0.0560558	62200000	61900000	50700000	54000000	60400000	49100000	55900000	60400000	62200000	62000000	57100000	63200000	56800000	57900000	61500000	63900000	65000000	63500000	64700000	62400000	58500000	65900000	62700000	60900000	68600000	67600000	62400000	67200000	62600000	66500000	64700000	64700000
Q8BH15;Q8BH15-2;Q8BH15-3;Q8BH15-4;Q8BH15-5	Cnot10	CCR4-NOT transcription complex subunit 10	0.222174	1.12314	0.000130612	-0.143331	-0.530935	585871	514852	591297	683771	610864	402498	515530	713052	809534	897191	719377	361901	624506	675620	471354	549398	711089	272135	608363	611017	566114	224056	299335	394896	NA	607787	704217	741609	692099	505202	907422	694265
Q99PL5;Q99PL5-2;Q99PL5-3;Q99PL5-4;Q99PL5-5;Q99PL5-6;Q99PL5-7;Q99PL5-8;Q99PL5-9;Q99PL5-10;Q99PL5-11;Q99PL5-12	Rrbp1	Ribosome-binding protein 1	0.156732	1.11992	0.000130612	0.146739	0.114154	49300000	48700000	51000000	51700000	51500000	49100000	49300000	53300000	44700000	46300000	45900000	43700000	42200000	47400000	55500000	43700000	37600000	46300000	48700000	50300000	49600000	52200000	54200000	54400000	44000000	44500000	48600000	44200000	47800000	38700000	51900000	48000000
Q9QZQ8;Q9QZQ8-2	Macroh2a1	Core histone macro-H2A.1	2.00347	1.1182	0.000130612	0.0992147	0.137504	50600000	41100000	47600000	54200000	43900000	46100000	48700000	49500000	48200000	45900000	49600000	43700000	45800000	44100000	28600000	41800000	36300000	42900000	41600000	40400000	48600000	40900000	47100000	42000000	35500000	36700000	36300000	42300000	41000000	37600000	38400000	39600000
Q9CPY7;Q9CPY7-2	Lap3	Cytosol aminopeptidase	5.51684	1.11642	0.000130612	-0.0698214	-0.0565835	114000000	125000000	116000000	122000000	121000000	121000000	119000000	121000000	136000000	121000000	125000000	129000000	121000000	130000000	161000000	119000000	145000000	148000000	159000000	153000000	123000000	152000000	136000000	158000000	163000000	157000000	176000000	138000000	161000000	149000000	155000000	153000000
Q9CZW4	Acsl3	Long-chain-fatty-acid--CoA ligase 3	1.57776	1.11623	0.000130612	-0.410531	-0.241959	536450	498657	776435	366819	683504	655993	723649	594579	605634	683957	886749	794762	867467	904929	757023	880308	375331	466782	340234	452791	1010000	498679	534116	508730	NA	566582	617123	569775	579952	570876	504648	770583
P54728	Rad23b	UV excision repair protein RAD23 homolog B	1.52847	1.11206	0.000130612	-0.0663024	-0.106689	20100000	20300000	22700000	17700000	19800000	20400000	21200000	18600000	22900000	20000000	19400000	20600000	21200000	22500000	24900000	21100000	16700000	23500000	21100000	22800000	22900000	22800000	19600000	23800000	24300000	24500000	24900000	18000000	27400000	23900000	26200000	24600000
Q8C1Q6	Smim4	Small integral membrane protein 4	0.0392412	1.11206	0.000130612	-0.407094	-0.230627	565466	662513	476583	442068	443310	540600	361538	548935	635243	704042	513940	584546	808419	703766	645031	808612	563541	764020	114425	755784	702358	672593	321061	421230	755826	725745	882473	404887	544979	517027	728204	724666
P56959	Fus	RNA-binding protein FUS	3.91347	1.11078	0.000130612	0.225812	0.184679	17500000	16100000	17700000	19200000	13800000	16300000	18000000	18700000	15300000	15200000	17700000	14900000	14300000	15800000	11700000	13400000	9220000	11900000	12200000	13600000	17500000	14600000	9660000	14500000	9420000	10700000	12000000	11000000	15000000	9570000	11700000	12400000
P11031	Sub1	Activated RNA polymerase II transcriptional coactivator p15	1.60015	1.11058	0.000130612	0.427596	0.194438	8390000	5760000	8680000	6350000	7650000	7100000	6030000	7130000	7940000	5050000	4690000	4160000	5060000	5700000	5520000	7430000	3880000	4150000	4700000	7210000	6720000	5490000	6010000	6740000	6330000	5050000	5000000	2440000	5200000	5600000	4650000	4330000
Q7TNG8	Ldhd	Probable D-lactate dehydrogenase, mitochondrial	4.29253	1.10951	0.000130612	-0.2494	-0.160992	31300000	29800000	25800000	29200000	23900000	28000000	27500000	28700000	34200000	36500000	37300000	33200000	28700000	28400000	73000000	29000000	40900000	43000000	52600000	50700000	28100000	50100000	62700000	53400000	52500000	57000000	56500000	48400000	56200000	63100000	62700000	49600000
P35585	Ap1m1	AP-1 complex subunit mu-1	2.51983	1.1044	0.000130612	0.103451	0.343815	5060000	4870000	3790000	4540000	3740000	4420000	4170000	5010000	4690000	4290000	4440000	4530000	3810000	4050000	3820000	3880000	4510000	3810000	3910000	3990000	4020000	3980000	4380000	3270000	4210000	3010000	2830000	2850000	3270000	3720000	2590000	4270000
O55111	Dsg2	Desmoglein-2	6.73365	1.10313	0.000130612	0.101666	0.157044	7600000	8440000	8260000	8170000	7800000	8200000	9220000	8490000	7940000	8310000	6520000	6730000	7580000	7760000	6710000	8670000	4460000	5440000	5070000	6470000	8160000	5070000	5710000	6480000	4790000	4520000	4570000	4950000	5320000	5050000	5110000	6530000
Q61151	Ppp2r5e	Serine/threonine-protein phosphatase 2A 56 kDa regulatory subunit epsilon isoform	0.284977	1.10313	0.000130612	-0.172579	-0.230884	1990000	2440000	1830000	1790000	1170000	1620000	1720000	1900000	1860000	2150000	2220000	2060000	1910000	1760000	2080000	2020000	1710000	1870000	2100000	1870000	1700000	1660000	2060000	1760000	2130000	1950000	2450000	1790000	2370000	2600000	2130000	1660000
Q6PDG5;Q6PDG5-2;P97496;P97496-2	Smarcc2	SWI/SNF complex subunit SMARCC2	2.54818	1.10313	0.000130612	0.098085	0.121592	3130000	2730000	3510000	4240000	3600000	3260000	2940000	3050000	2790000	3110000	3580000	2590000	3360000	2860000	2080000	3140000	3170000	2450000	2520000	2400000	3250000	2650000	2670000	3030000	2170000	2200000	2830000	2370000	2570000	2020000	2560000	2520000
Q8QZY2;Q8QZY2-2	Glyctk	Glycerate kinase	8.67895e-16	1.10313	0.000130612	-0.0630584	-0.0447383	33400000	39500000	41900000	38700000	37000000	39900000	37100000	37400000	39700000	37900000	42400000	43000000	41600000	37000000	37800000	39800000	37600000	36200000	38700000	38900000	36900000	37700000	38500000	38900000	39100000	40200000	45700000	37700000	39200000	39400000	40300000	39100000
Q91VA0;Q91VA0-2	Acsm1	Acyl-coenzyme A synthetase ACSM1, mitochondrial	1.41217	1.10313	0.000130612	-0.143633	-0.00803732	191000000	189000000	173000000	183000000	180000000	180000000	175000000	183000000	209000000	211000000	190000000	201000000	177000000	183000000	200000000	201000000	160000000	142000000	187000000	182000000	191000000	162000000	187000000	176000000	168000000	171000000	191000000	197000000	169000000	199000000	180000000	180000000
Q60649	Clpb	Caseinolytic peptidase B protein homolog	0.096395	1.10309	0.000130612	-0.0778521	-0.222392	2690000	2150000	2550000	2250000	2640000	2140000	2500000	2720000	2480000	2660000	2720000	2670000	2480000	2520000	2720000	3240000	3060000	2410000	2960000	1690000	2270000	2000000	1680000	2520000	3220000	2370000	2800000	2660000	2360000	2830000	2950000	2640000
Q99J36	Thumpd1	THUMP domain-containing protein 1	3.25807	1.10309	0.000130612	0.113445	0.353555	1050000	972366	838058	1390000	1060000	877589	963148	1200000	711667	1060000	1050000	919284	379296	1110000	660858	950147	541499	742438	787133	780412	678818	753802	745262	747678	567055	615913	410329	601399	813725	204821	841611	384564
Q9DC16	Ergic1	Endoplasmic reticulum-Golgi intermediate compartment protein 1	2.07127	1.10214	0.000130612	-0.175377	-0.117727	3700000	4890000	4810000	4490000	4310000	4060000	4200000	4170000	4550000	4860000	3830000	4240000	5060000	4750000	6180000	5220000	4070000	4490000	5140000	5500000	4230000	5210000	6340000	5320000	5230000	5830000	4890000	5200000	7570000	7850000	5460000	5770000
Q9DB30	Phkg2	Phosphorylase b kinase gamma catalytic chain, liver/testis isoform	0.652424	1.09802	0.000130612	-0.221979	-0.113114	2100000	2830000	2530000	2460000	2690000	2840000	2190000	1980000	2500000	2770000	2610000	3860000	3230000	3050000	1940000	3370000	2890000	3190000	2270000	2680000	2990000	3120000	2130000	2750000	3330000	3060000	3810000	3180000	3040000	2620000	2940000	2700000
O35114	Scarb2	Lysosome membrane protein 2	3.97017	1.09574	0.000130612	-0.0811368	-0.115198	17200000	17500000	17700000	18700000	19200000	17500000	19200000	18600000	17900000	19300000	17700000	19100000	18700000	19400000	22200000	19800000	19400000	18800000	23800000	22700000	19000000	20300000	21400000	19200000	21700000	20800000	20900000	21300000	23000000	21300000	23600000	23800000
P23492	Pnp	Purine nucleoside phosphorylase	3.2329	1.09414	0.000130612	0.170677	0.425359	103000000	91300000	96400000	80500000	101000000	70500000	95400000	97600000	88100000	87800000	73200000	89800000	84600000	84100000	60100000	85800000	18000000	83200000	75600000	71700000	90800000	78600000	75700000	81000000	62600000	58100000	51900000	32900000	56800000	63600000	55500000	63300000
Q9EP75	Cyp4f14	Leukotriene-B4 omega-hydroxylase 3	4.52238	1.09201	0.000130612	-0.133712	-0.128193	7950000	8380000	5490000	7300000	7200000	8180000	7940000	6540000	9050000	9810000	7040000	9120000	8540000	8180000	7770000	7560000	4870000	5170000	6830000	6550000	7000000	4870000	6130000	5600000	6820000	6570000	7210000	5830000	6670000	5830000	6250000	6030000
Q64378	Fkbp5	Peptidyl-prolyl cis-trans isomerase FKBP5	4.14177	1.08969	0.000130612	0.0474117	0.369794	11000000	6890000	5910000	6700000	7890000	6460000	6720000	7640000	8040000	7180000	5430000	4010000	6460000	6710000	7800000	5550000	5200000	4180000	3580000	4340000	7960000	4240000	7300000	3080000	3080000	3900000	2910000	3790000	3090000	4320000	2960000	3550000
P68181;P68181-2;P68181-3;P68181-4;P05132;P05132-2	Prkaca;Prkacb	cAMP-dependent protein kinase catalytic subunit alpha	0.0395674	1.08914	0.000130612	-0.136076	-0.0873787	5260000	4640000	4900000	4850000	5210000	5260000	5300000	4670000	4460000	4700000	6060000	6090000	5590000	5520000	5380000	5680000	4770000	5010000	5500000	4750000	5080000	5190000	4600000	5300000	5030000	5210000	5700000	6010000	4820000	4930000	5740000	5510000
Q91WN4;Q91WN4-2	Kmo	Kynurenine 3-monooxygenase	5.32692	1.0882	0.000130612	-0.104142	-0.0293381	77000000	73000000	68400000	64200000	69200000	65100000	66600000	69800000	78100000	76200000	71300000	74500000	70300000	73400000	85300000	68100000	77500000	82200000	83300000	84900000	71800000	88200000	81900000	84500000	85600000	85100000	80200000	80400000	88000000	95200000	83800000	83600000
Q8R0Y8	Slc25a42	Mitochondrial coenzyme A transporter SLC25A42	2.09194	1.08386	0.000130612	-0.0567294	-0.169341	7740000	7570000	7210000	6940000	7830000	7640000	8080000	7060000	8300000	7150000	9590000	8620000	7070000	7690000	8130000	7660000	9640000	8140000	9280000	8320000	6260000	8110000	7450000	8750000	7890000	8470000	9600000	10400000	9530000	9390000	9080000	9120000
Q9WUZ9	Entpd5	Ectonucleoside triphosphate diphosphohydrolase 5	3.46045	1.08225	0.000130612	-0.367009	-0.144808	6420000	6560000	5950000	4890000	6620000	5980000	7280000	7200000	8050000	8300000	9590000	8440000	9200000	8570000	7420000	8010000	10700000	12100000	9180000	7910000	8600000	10500000	8270000	8910000	12500000	12900000	8250000	6690000	10000000	10000000	8450000	11000000
Q7M6Y3;Q7M6Y3-2;Q7M6Y3-3;Q7M6Y3-4;Q7M6Y3-5;Q7M6Y3-6	Picalm	Isoform 5 of Phosphatidylinositol-binding clathrin assembly protein	0.627814	1.08074	0.000130612	0.0747876	0.0487746	9090000	8390000	6750000	7600000	7660000	7340000	7780000	8360000	7990000	7500000	6100000	7610000	7160000	6440000	6830000	7570000	6720000	7560000	6790000	7180000	8080000	6960000	8390000	7580000	7250000	7000000	5560000	7690000	6400000	7400000	7360000	6610000
Q8C196	Cps1	Carbamoyl-phosphate synthase [ammonia], mitochondrial	0.527174	1.08037	0.000130612	-0.111421	-0.0438638	4680000000	4660000000	3930000000	4110000000	3870000000	3780000000	4110000000	4440000000	4990000000	4490000000	4260000000	4660000000	4190000000	4280000000	5210000000	4390000000	3730000000	3860000000	4570000000	4700000000	4500000000	4270000000	4930000000	4680000000	4490000000	4350000000	4600000000	4870000000	4910000000	4640000000	4820000000	4710000000
Q9D883	U2af1	Splicing factor U2AF 35 kDa subunit	1.24431	1.07936	0.000130612	0.39689	0.731532	14100000	17300000	17500000	15600000	15700000	7720000	17500000	15900000	11600000	17600000	9330000	12100000	17300000	10000000	NA	12000000	9960000	7590000	13100000	11300000	18100000	13400000	16700000	15000000	10600000	8200000	9760000	7760000	6830000	5790000	6190000	17500000
Q8BVW3;Q8BVW3-2;Q8BVW3-3	Trim14	Tripartite motif-containing protein 14	3.23689	1.07574	0.000130612	0.107247	0.36269	1390000	2450000	1770000	1850000	1640000	1460000	1710000	1500000	1740000	1580000	1530000	1900000	1760000	1320000	1150000	950488	1050000	902044	1590000	1300000	1650000	1240000	1470000	863456	NA	987696	817344	1090000	437268	1260000	1070000	650069
Q99LC5	Etfa	Electron transfer flavoprotein subunit alpha, mitochondrial	1.34853	1.07374	0.000130612	-0.0340661	-0.0690289	577000000	570000000	551000000	543000000	563000000	567000000	557000000	603000000	561000000	600000000	536000000	596000000	596000000	556000000	559000000	659000000	511000000	517000000	518000000	562000000	568000000	543000000	515000000	551000000	554000000	559000000	548000000	593000000	576000000	552000000	601000000	553000000
Q8CIM3	D2hgdh	D-2-hydroxyglutarate dehydrogenase, mitochondrial	0.323255	1.07311	0.000130612	-0.216738	-0.566777	408025	446977	179809	410042	169155	499623	353287	411151	521731	629207	NA	388824	277347	378412	475339	683253	443612	321390	NA	483474	541659	359470	343221	238666	279887	612638	635109	423976	495845	398513	775715	569057
P19783	Cox4i1	Cytochrome c oxidase subunit 4 isoform 1, mitochondrial	0.252703	1.07134	0.000130612	-0.125726	-0.0973448	338000000	341000000	297000000	296000000	301000000	265000000	325000000	314000000	354000000	332000000	339000000	343000000	308000000	319000000	388000000	332000000	230000000	346000000	325000000	310000000	311000000	358000000	343000000	334000000	377000000	352000000	348000000	270000000	373000000	353000000	355000000	345000000
Q9CRB0	Snx24	Sorting nexin-24	0.204296	1.07111	0.000130612	-0.313239	-0.502963	183183	189521	165344	145154	234239	108625	101731	85260.2	216282	223520	184034	102850	152858	156805	211681	201758	133977	136043	35151.5	126149	195326	145712	101986	107764	NA	257638	146610	242472	248653	180342	184315	69643.5
O70194	Eif3d	Eukaryotic translation initiation factor 3 subunit D	0.188371	1.07053	0.000130612	0.155518	0.179549	12800000	14400000	12200000	13800000	15100000	12300000	13600000	14200000	9540000	11200000	14100000	12600000	9840000	12000000	14100000	12900000	14400000	10500000	13900000	13100000	13100000	14800000	14300000	14500000	12500000	11000000	12400000	12400000	13400000	14800000	13000000	11400000
Q8BX90	Fndc3a	Fibronectin type-III domain-containing protein 3A	0.56998	1.07053	0.000130612	0.248576	0.800131	2270000	1000000	2100000	1240000	1010000	667788	2390000	1540000	NA	1020000	1210000	1190000	2400000	NA	1070000	1150000	1750000	2020000	2390000	2800000	845590	2660000	2650000	2590000	1010000	1360000	1600000	281290	951647	2200000	1530000	1500000
Q8BIW1	Prune1	Exopolyphosphatase PRUNE1	0.794601	1.06773	0.000130612	-0.00826985	-0.276266	500449	481574	555686	327559	482261	484221	485756	455223	645371	429848	508143	463895	460952	627691	652799	416129	559049	474886	512416	428284	413816	567524	586248	489315	645404	683959	512010	493667	600516	635284	612637	522352
Q9QYG0;Q9QYG0-2	Ndrg2	Protein NDRG2	1.57776	1.06773	0.000130612	-0.142205	-0.0987584	83000000	94200000	83300000	71400000	86600000	91600000	92500000	71900000	100000000	92000000	98800000	99200000	89900000	94300000	93200000	83100000	59700000	83200000	82500000	80100000	91300000	60500000	75600000	80800000	90300000	85800000	86400000	60400000	87600000	85900000	89200000	83200000
Q9CZ42;Q9CZ42-2;Q9CZ42-3	Naxd	ATP-dependent (S)-NAD(P)H-hydrate dehydratase	0.0630997	1.06595	0.000130612	-0.0644167	0.0261128	9840000	10000000	10900000	11000000	11000000	11500000	11100000	10100000	11200000	11100000	11300000	11600000	12000000	11800000	11100000	11700000	10400000	11600000	11100000	10900000	11200000	11200000	10400000	11200000	10900000	11000000	10800000	12500000	10600000	10300000	12500000	11500000
Q91WM2	Hdhd5	Haloacid dehalogenase-like hydrolase domain-containing 5	0.44511	1.06451	0.000130612	-0.121395	-0.14439	13300000	12900000	13400000	14600000	12700000	10100000	12500000	14000000	14600000	14000000	14200000	16500000	12700000	11900000	14300000	14500000	10100000	10400000	12500000	12900000	15300000	12200000	12500000	12200000	15300000	12300000	14700000	14500000	14000000	12800000	13300000	12000000
P59999	Arpc4	Actin-related protein 2/3 complex subunit 4	0.281494	1.06384	0.000130612	0.0883698	0.0811257	54000000	48700000	58500000	49600000	55200000	54200000	57000000	57300000	53400000	50700000	49500000	50600000	52700000	50800000	52900000	52100000	47700000	58300000	51300000	51800000	54400000	55800000	53500000	55900000	45100000	48100000	44600000	52600000	56800000	52600000	49400000	53500000
Q9CR21	Ndufab1	Acyl carrier protein, mitochondrial	0.436661	1.06009	0.000130612	-0.127209	-0.10718	19800000	18700000	17800000	16800000	16400000	17000000	18200000	18000000	19300000	20900000	19100000	21200000	20000000	19600000	19500000	17500000	10700000	19600000	23000000	18900000	19600000	19800000	18100000	19300000	20900000	19800000	21000000	23100000	21100000	18700000	21000000	18700000
Q8VDG5	Ppcs	Phosphopantothenate--cysteine ligase	3.12126	1.05769	0.000130612	-0.105449	-0.165222	9330000	9470000	10500000	10500000	11800000	11000000	10800000	10600000	11400000	10300000	12100000	11300000	12800000	10800000	11000000	12300000	11700000	13700000	11900000	12000000	10800000	13200000	11100000	12700000	13500000	13800000	13300000	10600000	13700000	12300000	11900000	13900000
P38647	Hspa9	Stress-70 protein, mitochondrial	0.327656	1.05237	0.000130612	-0.102615	-0.0939364	155000000	164000000	161000000	155000000	156000000	148000000	156000000	158000000	173000000	165000000	155000000	163000000	155000000	177000000	172000000	170000000	118000000	163000000	163000000	174000000	164000000	161000000	165000000	165000000	168000000	168000000	173000000	138000000	183000000	176000000	193000000	179000000
Q9DCS2	Mettl26	Methyltransferase-like 26	7.44612	1.05237	0.000130612	-0.115119	-0.0398279	57400000	62400000	60900000	61600000	60600000	67200000	65900000	64700000	65500000	66200000	66700000	67600000	71700000	69000000	84400000	66700000	98900000	93500000	93400000	101000000	62700000	88800000	79600000	85100000	91300000	100000000	89600000	92100000	95200000	96200000	90500000	96300000
P28650;P28650-2	Adss1	Adenylosuccinate synthetase isozyme 1	6.77076	1.04665	0.000130612	-0.0312961	0.319434	14800000	10600000	10400000	12000000	11200000	11100000	11600000	13700000	12300000	11700000	9950000	13500000	9830000	11600000	5900000	12300000	6080000	6750000	7500000	6950000	10200000	6670000	8490000	7530000	5700000	6490000	5880000	4370000	4760000	5650000	6410000	6280000
Q8QZR3;Q8QZR3-2	Ces2a	Pyrethroid hydrolase Ces2a	7.41204	1.04612	0.000130612	-0.144671	-0.053701	52500000	45500000	61900000	62100000	60400000	57200000	63000000	72600000	72900000	66000000	57600000	66700000	60100000	68500000	88800000	84100000	97800000	86200000	114000000	107000000	66500000	101000000	99400000	106000000	106000000	103000000	101000000	97400000	101000000	106000000	105000000	126000000
Q99K48;Q99K48-2	Nono	Non-POU domain-containing octamer-binding protein	1.80905	1.04612	0.000130612	0.0812238	0.278901	15700000	13700000	13500000	13700000	12100000	10100000	15600000	18200000	10900000	12900000	13600000	13400000	13000000	12200000	12200000	14200000	7610000	10800000	11700000	12000000	13800000	13800000	16100000	13600000	10700000	10400000	10200000	5710000	9180000	11400000	11400000	11000000
Q99MN1	Kars1	Lysine--tRNA ligase	2.01636	1.04502	0.000130612	0.108934	0.120495	16800000	15500000	16900000	16000000	17000000	14300000	17700000	16200000	16600000	15400000	15000000	15200000	15700000	14800000	15100000	15600000	11600000	15800000	16400000	15900000	15500000	15700000	15300000	15000000	15100000	14800000	14600000	12700000	13400000	14900000	13600000	14100000
Q9WUT3;P18653;P18654	Rps6ka3	Ribosomal protein S6 kinase alpha-3	1.01806	1.04468	0.000130612	0.280108	0.373214	1480000	1270000	1410000	1550000	1050000	1270000	1800000	1690000	1040000	839038	1240000	1490000	1380000	1540000	434099	1140000	1120000	1190000	884275	884524	1300000	1220000	1620000	1250000	981638	1090000	699649	734246	733409	1080000	879028	1560000
P52196	Tst	Thiosulfate sulfurtransferase	4.75957	1.03754	0.000130612	-0.0921447	-0.0751875	270000000	280000000	261000000	281000000	286000000	242000000	298000000	291000000	306000000	276000000	297000000	312000000	299000000	299000000	275000000	300000000	232000000	214000000	260000000	235000000	282000000	243000000	243000000	245000000	252000000	252000000	256000000	276000000	224000000	265000000	257000000	256000000
Q9D6T0;Q9D6T0-2	Nosip	Nitric oxide synthase-interacting protein	0.985523	1.03754	0.000130612	0.055077	0.24056	268078	302778	285164	271683	233018	228537	281567	278789	286275	213235	257400	272453	194673	292521	300003	254141	273507	279360	257570	225501	258843	303429	265238	246913	232975	201786	254848	193342	259811	188812	233257	210616
P01942	Hba	Hemoglobin subunit alpha	1.81228	1.03455	0.000130612	0.148314	0.658631	5570000000	4730000000	7180000000	5150000000	5280000000	3700000000	7770000000	6580000000	2030000000	8330000000	3350000000	5040000000	5350000000	3490000000	5160000000	4750000000	3770000000	5120000000	3320000000	2830000000	4020000000	5400000000	5160000000	5760000000	1530000000	1560000000	3510000000	4210000000	4020000000	2280000000	4540000000	2050000000
Q8VDL4;Q8VDL4-3	Adpgk	ADP-dependent glucokinase	0.0655744	1.03455	0.000130612	0.556204	-0.0791286	1830000	1140000	2560000	1910000	1790000	2810000	2600000	2610000	1520000	1270000	998348	1520000	1510000	1650000	1610000	1650000	2360000	1610000	1760000	1570000	1200000	2250000	2370000	1270000	1840000	1990000	1720000	1460000	1840000	2260000	1500000	1340000
Q8VE22	Mrps23	28S ribosomal protein S23, mitochondrial	1.73892	1.03455	0.000130612	-0.10343	-0.088492	5220000	6060000	5020000	5050000	5110000	5400000	5140000	5320000	5690000	5510000	4880000	5620000	4800000	5740000	6580000	5200000	4550000	5720000	5950000	6170000	5190000	5850000	5820000	5340000	5810000	6410000	5980000	6750000	5820000	6240000	6080000	6190000
Q9Z0X1;Q9Z0X1-2	Aifm1	Apoptosis-inducing factor 1, mitochondrial	1.46759	1.03455	0.000130612	-0.041119	-0.06525	61000000	63600000	54600000	53400000	58700000	54400000	58900000	62800000	60900000	62100000	60100000	68400000	58500000	57000000	58900000	64500000	56800000	60800000	61400000	59800000	61800000	65200000	63800000	62000000	67600000	66300000	59900000	63000000	63000000	64300000	64600000	65600000
P47941	Crkl	Crk-like protein	0.557517	1.03189	0.000130612	0.124564	0.0669943	5720000	5280000	6720000	6410000	5750000	6480000	6050000	6160000	5760000	5190000	5920000	4630000	5440000	6240000	5340000	5780000	5910000	6030000	5480000	5530000	6150000	5610000	5450000	5850000	3790000	5390000	5390000	5860000	6310000	4780000	5550000	5660000
Q62318	Trim28	Transcription intermediary factor 1-beta	3.78578	1.03189	0.000130612	0.0208335	0.0780025	13600000	14200000	14000000	14700000	13200000	13200000	13900000	16000000	13500000	14200000	12800000	14000000	13700000	13800000	12200000	14300000	11600000	10900000	11900000	13600000	14400000	12400000	14500000	12300000	11100000	10300000	11700000	11700000	12100000	11300000	12400000	11900000
Q8R2Q4;Q8R2Q4-2;Q8R2Q4-3	Gfm2	Ribosome-releasing factor 2, mitochondrial	1.83374	1.03182	0.000130612	-0.165475	-0.197203	2620000	2660000	1880000	2780000	1920000	2360000	2240000	2330000	3190000	2100000	1890000	3110000	2800000	2370000	3140000	2460000	3080000	2570000	3230000	2840000	1910000	2550000	2690000	2850000	3360000	3600000	2640000	3670000	2690000	2930000	2980000	3490000
Q6Y7W8	Gigyf2	GRB10-interacting GYF protein 2	0.0225477	1.03053	0.000130612	-0.198706	-0.355481	1850000	2430000	2120000	1200000	1690000	1330000	2010000	2010000	2250000	2480000	1370000	2510000	2180000	1910000	2680000	2150000	1100000	1100000	1700000	2220000	1700000	1450000	2220000	2630000	2170000	1420000	1770000	2870000	2460000	3320000	2150000	2180000
Q9Z2G9;Q9Z2G9-2	Htatip2	Oxidoreductase HTATIP2	1.54407	1.02764	0.000130612	-0.4502	-0.421211	5240000	6870000	9470000	6100000	4770000	7950000	7090000	5670000	9580000	8460000	7100000	9440000	9390000	8460000	6080000	9260000	4720000	4690000	7130000	5490000	9600000	5100000	4810000	4430000	8300000	7700000	6880000	4780000	4900000	6360000	6510000	6760000
P84091	Ap2m1	AP-2 complex subunit mu	0.467782	1.02482	0.000130612	0.0816138	0.117604	24000000	21200000	16900000	19200000	20700000	19300000	18400000	21500000	19100000	20600000	18000000	19800000	20100000	17200000	16500000	18700000	18600000	20200000	16900000	19900000	18800000	20500000	20900000	19700000	17300000	19500000	18100000	17100000	18400000	18400000	17700000	18800000
Q8VI36;Q8VI36-2	Pxn	Paxillin	4.03831	1.02169	0.000130612	0.177723	0.044075	3660000	3800000	3050000	3780000	3330000	3690000	3730000	3840000	3220000	3890000	3380000	3140000	3160000	3730000	2890000	3340000	3430000	2460000	2610000	2860000	3570000	2770000	3320000	2790000	2310000	2080000	3080000	2840000	2930000	2640000	1980000	2940000
Q9CQ75	Ndufa2	NADH dehydrogenase [ubiquinone] 1 alpha subcomplex subunit 2	3.76735	1.02169	0.000130612	-0.11282	-0.107119	21900000	18800000	21200000	21800000	20300000	20600000	19000000	22200000	24100000	22800000	19400000	22400000	20800000	24200000	29000000	21400000	25300000	25300000	24300000	26500000	21400000	27900000	25600000	24500000	30800000	29200000	26400000	23100000	28200000	24800000	28100000	24200000
Q9ERU9	Ranbp2	E3 SUMO-protein ligase RanBP2	2.92727	1.02169	0.000130612	0.188762	0.0962153	4180000	3230000	2990000	3860000	3550000	3770000	3650000	4020000	3590000	3760000	2750000	3230000	3160000	3120000	3280000	3280000	3250000	3020000	2860000	3330000	2910000	3150000	3140000	3060000	2870000	3270000	2440000	2770000	3210000	3230000	2890000	2910000
Q9DBF1;Q9DBF1-2	Aldh7a1	Alpha-aminoadipic semialdehyde dehydrogenase	5.28435	1.02114	0.000130612	-0.0379679	-0.0665977	153000000	168000000	142000000	135000000	155000000	134000000	147000000	156000000	167000000	150000000	148000000	160000000	150000000	151000000	208000000	157000000	160000000	196000000	191000000	190000000	156000000	200000000	183000000	194000000	205000000	207000000	198000000	174000000	197000000	205000000	201000000	196000000
Q9R0X4	Acot9	Acyl-coenzyme A thioesterase 9, mitochondrial	4.32507	1.02114	0.000130612	0.0977368	0.182847	1390000	1150000	1030000	1360000	1140000	1140000	1030000	1270000	1130000	1050000	1040000	717348	1090000	1170000	759804	1290000	899592	705579	754003	848059	966074	864256	1050000	806624	NA	822912	754243	739514	647274	903395	659802	834016
O88587;O88587-2	Comt	Catechol O-methyltransferase	8.42024	1.0207	0.000130612	-0.223833	-0.109692	29000000	27700000	30500000	25300000	32200000	31900000	25900000	28200000	37500000	36000000	29400000	34800000	32000000	29800000	46700000	30000000	51900000	49800000	50700000	57500000	34800000	60000000	51900000	53900000	56400000	54600000	59200000	49200000	62100000	55700000	48300000	56300000
Q8C1B7;Q8C1B7-2;Q8C1B7-3	Septin11	Septin-11	2.28571	1.0207	0.000130612	0.0847422	0.246837	5160000	4290000	4070000	4800000	4650000	4830000	4220000	4250000	4170000	4640000	3810000	4980000	4390000	3640000	4260000	3880000	3740000	3580000	3350000	3810000	4510000	3630000	5690000	3700000	3620000	2740000	2440000	2980000	3240000	4550000	3680000	3030000
Q8BG60;Q8BG60-2	Txnip	Thioredoxin-interacting protein	0.0338587	1.01935	0.000130612	-1.08167	-2.13082	560948	254323	NA	313310	270024	NA	558061	455196	473963	1360000	775985	929162	850550	623225	159146	1660000	NA	NA	NA	NA	1100000	169267	178294	123192	NA	548121	761100	1940000	807157	335685	565414	1030000
Q9DCD6	Gabarap	Gamma-aminobutyric acid receptor-associated protein	2.16381	1.01918	0.000130612	0.416625	0.0125453	NA	2810000	3530000	3280000	3190000	2700000	2800000	3030000	2170000	2200000	NA	NA	NA	2340000	2440000	NA	2090000	3060000	2120000	2550000	2310000	1620000	2460000	NA	2080000	1560000	2790000	2250000	2330000	2520000	2410000	1800000
Q791V5	Mtch2	Mitochondrial carrier homolog 2	3.93601	1.01813	0.000130612	-0.06922	-0.0560688	53300000	52300000	48900000	49600000	54700000	55300000	53700000	52500000	59500000	54900000	52200000	56400000	50600000	52400000	56900000	56100000	61200000	55600000	58800000	59800000	49900000	62300000	60700000	58300000	59800000	61500000	61800000	70900000	58500000	63000000	56500000	65600000
P63101	Ywhaz	14-3-3 protein zeta/delta	1.44021	1.01725	0.000130612	0.0773589	0.0307623	123000000	121000000	133000000	124000000	125000000	129000000	122000000	132000000	112000000	123000000	118000000	116000000	118000000	128000000	118000000	119000000	107000000	118000000	112000000	129000000	119000000	124000000	126000000	115000000	117000000	114000000	113000000	107000000	119000000	118000000	115000000	125000000
Q60902;Q60902-2;Q60902-3;Q60902-4	Eps15l1	Epidermal growth factor receptor substrate 15-like 1	3.51496	1.01406	0.000130612	0.103181	0.0568623	6030000	6420000	6080000	6730000	6090000	5810000	5620000	6240000	5480000	6110000	6130000	5190000	4910000	5930000	5800000	5530000	4910000	5160000	5120000	5340000	6210000	4910000	5380000	5190000	4200000	4570000	4940000	5850000	5370000	4790000	5350000	5010000
Q99MZ7	Pecr	Peroxisomal trans-2-enoyl-CoA reductase	0.0943448	1.01358	0.000130612	0.127005	0.258832	81100000	88000000	70000000	64800000	80500000	71200000	79700000	81200000	78900000	72100000	63400000	83000000	74600000	66900000	60700000	80800000	75000000	87700000	77600000	69500000	81700000	84500000	80100000	76700000	83300000	80300000	57600000	52800000	59100000	81600000	63400000	68400000
Q62093	Srsf2	Serine/arginine-rich splicing factor 2	0.907439	1.01265	0.000130612	0.158401	0.120008	42400000	42100000	49400000	44200000	46000000	48800000	44400000	48400000	41600000	44500000	39400000	39300000	40900000	42800000	40100000	36800000	37000000	43600000	32500000	44100000	44600000	41000000	44100000	44100000	37600000	39700000	37100000	41300000	47100000	33800000	43800000	41000000
Q8BJ64	Chdh	Choline dehydrogenase, mitochondrial	4.25282	1.01171	0.000130612	-0.111893	-0.0895949	55900000	51000000	52600000	50000000	52500000	52800000	53700000	58100000	52900000	56400000	57500000	63000000	62300000	55500000	54200000	64000000	68000000	60000000	69100000	61200000	55700000	65900000	59700000	62100000	67400000	72500000	67000000	62000000	61300000	58200000	64200000	67000000
Q61171	Prdx2	Peroxiredoxin-2	0.0701162	1.01094	0.000130612	0.017702	0.148863	117000000	121000000	136000000	115000000	129000000	112000000	125000000	125000000	99600000	131000000	91300000	122000000	125000000	116000000	130000000	121000000	115000000	135000000	114000000	126000000	122000000	136000000	129000000	132000000	112000000	114000000	116000000	113000000	112000000	116000000	120000000	119000000
Q64737	Gart	Trifunctional purine biosynthetic protein adenosine-3	1.8775	1.00708	0.000130612	0.00241321	0.0961008	9630000	8650000	8690000	10200000	8870000	9080000	10300000	8740000	9410000	8700000	8840000	9080000	8040000	9170000	9290000	8600000	10000000	7540000	8370000	9120000	8490000	8890000	8090000	9560000	8100000	8250000	8470000	8130000	8070000	8160000	7600000	8130000
Q99JY0	Hadhb	Trifunctional enzyme subunit beta, mitochondrial	0.0758838	1.007	0.000130612	-0.0680184	-0.0315011	227000000	220000000	207000000	206000000	217000000	202000000	226000000	218000000	220000000	227000000	227000000	229000000	234000000	215000000	232000000	252000000	180000000	245000000	231000000	228000000	201000000	231000000	209000000	225000000	231000000	230000000	235000000	205000000	221000000	232000000	246000000	233000000
Q7TPE5	Slc7a6os	Probable RNA polymerase II nuclear localization protein SLC7A6OS	0.246576	1.0068	0.000130612	-0.153351	-0.239466	1160000	1120000	1070000	909513	719458	962228	1070000	1200000	1300000	1170000	1200000	1180000	1050000	1040000	1260000	1310000	1130000	888990	1440000	1290000	1030000	726045	804266	1240000	1430000	1310000	1260000	1260000	890682	944832	1650000	1290000
Q8BK48;Q91WG0	Ces2c;Ces2e	Pyrethroid hydrolase Ces2e	4.01436	1.00375	0.000130612	-0.27518	-0.206451	47400000	49200000	62300000	41800000	54600000	278067	43300000	63100000	56100000	50500000	70200000	71400000	58000000	48200000	58900000	70800000	NA	82900000	64800000	63500000	71500000	101000000	72800000	95000000	105000000	80100000	105000000	NA	134000000	84000000	70000000	82200000
Q9EP53;Q9EP53-2;Q9EP53-3;Q9EP53-4	Tsc1	Hamartin	0.108677	1.00375	0.000130612	-0.200371	-0.384621	234729	228384	136472	191050	221011	192458	96222.3	199283	208177	229659	313911	252813	220449	207086	233419	212951	315604	122761	130783	182970	224135	98527.5	151581	206274	NA	212360	278413	345744	182373	156383	220880	218381
Q91YP0	L2hgdh	L-2-hydroxyglutarate dehydrogenase, mitochondrial	3.74678	1.0036	0.000130612	-0.0832134	-0.053581	14700000	15700000	15900000	16100000	15700000	17400000	16400000	17600000	16700000	16700000	15400000	17300000	17700000	17100000	16800000	18700000	17900000	19500000	19900000	19400000	15000000	17300000	17000000	19100000	19400000	20500000	18300000	21000000	19800000	18000000	18800000	19000000
Q505F5	Lrrc47	Leucine-rich repeat-containing protein 47	1.45652	1.00104	0.000130612	-0.166186	-0.0892673	6010000	5880000	6990000	6680000	6130000	6980000	5540000	6320000	5830000	5970000	7110000	6310000	7030000	7220000	7100000	6940000	7200000	5880000	7210000	6550000	6070000	7080000	6450000	7330000	6450000	7000000	7730000	7830000	7900000	6910000	7210000	7290000
Q99LI8	Hgs	Hepatocyte growth factor-regulated tyrosine kinase substrate	0.254875	1.00104	0.000130612	0.17857	0.267598	8140000	7610000	8180000	7030000	9310000	8240000	9420000	7590000	6590000	9140000	7260000	6870000	8120000	6900000	7430000	7160000	8090000	7740000	8530000	7590000	9240000	6840000	8240000	7290000	6520000	6360000	6630000	8230000	7980000	6500000	8920000	6470000
Q6A068	Cdc5l	Cell division cycle 5-like protein	0.331802	1.0002	0.000130612	0.234465	0.37983	5320000	5060000	5750000	4090000	3620000	5150000	5140000	3430000	4010000	6240000	3620000	4330000	3630000	4340000	5190000	4490000	5850000	3970000	3790000	4720000	5130000	5570000	5610000	4410000	3100000	3630000	3720000	4180000	4260000	3850000	3480000	4060000
Q8CHS2	Dnajc22	DnaJ homolog subfamily C member 22	0.180414	1.0002	0.000130612	-0.218353	-0.151171	570293	457241	533548	538005	650491	603976	391090	135077	633538	513840	781757	613112	446932	705236	547652	781903	555432	471224	616217	663273	539973	544827	480231	514955	577121	757174	575014	627517	692333	754361	451653	496101
Q8K327	Champ1	Chromosome alignment-maintaining phosphoprotein 1	3.06926	0.998926	0.000130612	0.222308	0.44359	253436	248077	262691	336667	302959	284296	296951	313884	289625	238923	279035	123713	259318	282775	154491	232695	161879	229242	227870	251081	216066	124326	167710	173137	NA	143091	83042.4	121803	206879	84256.5	153580	285394
O54833	Csnk2a2	Casein kinase II subunit alpha'	0.311126	0.997304	0.000130612	0.115198	0.320401	1060000	873160	1100000	1170000	1070000	914918	1030000	1130000	1220000	1070000	934135	977453	861371	873188	1060000	989081	792725	1160000	1180000	1050000	948518	1130000	1100000	1160000	1020000	857006	928883	841428	1090000	693022	986535	762409
P05132;P05132-2	Prkaca	cAMP-dependent protein kinase catalytic subunit alpha	0.229635	0.997304	0.000130612	-0.991712	-0.0365619	383501	563956	197837	404051	341995	833102	704568	906691	966215	713452	958709	1080000	1200000	763549	538498	1110000	785789	1000000	654029	688086	994317	737240	681044	818380	NA	669749	1060000	833946	862844	681417	781060	490849
P11499;P07901	Hsp90aa1;Hsp90ab1	Heat shock protein HSP 90-alpha	3.62678	0.997304	0.000130612	0.116324	0.121103	350000000	382000000	327000000	323000000	377000000	362000000	360000000	308000000	367000000	326000000	303000000	333000000	328000000	327000000	297000000	336000000	268000000	318000000	325000000	324000000	341000000	303000000	277000000	299000000	279000000	291000000	291000000	274000000	271000000	329000000	280000000	291000000
P24456;P11714;P24457	Cyp2d10;Cyp2d11;Cyp2d9	Cytochrome P450 2D9	7.17973	0.997304	0.000130612	-0.126377	-0.178642	103000000	100000000	98800000	81200000	100000000	92100000	84100000	100000000	104000000	112000000	108000000	114000000	93000000	86900000	238000000	109000000	250000000	216000000	207000000	233000000	93600000	218000000	222000000	243000000	NA	214000000	255000000	279000000	284000000	235000000	242000000	249000000
Q99ME9	Gtpbp4	Nucleolar GTP-binding protein 1	0.946196	0.997304	0.000130612	0.492525	0.102693	1090000	937555	878570	1220000	1110000	1380000	1250000	866512	1100000	NA	770211	781858	748844	1010000	985417	661207	780843	982263	1110000	929267	974912	NA	865849	685626	865420	555768	881079	1190000	NA	497369	669990	884879
Q9QZW0;Q9QZW0-2	Atp11c	Phospholipid-transporting ATPase 11C	5.54927	0.997304	0.000130612	-0.0638722	-0.0592392	12400000	12500000	11000000	11500000	11400000	11900000	13300000	12500000	12900000	14200000	12500000	12500000	12900000	11100000	17200000	12100000	16900000	13500000	17200000	16400000	11900000	16800000	16600000	16900000	15200000	17600000	16300000	20800000	17600000	18500000	17200000	16700000
Q9WVA4	Tagln2	Transgelin-2	3.59045	0.997304	0.000130612	0.101802	0.449389	25300000	19300000	23000000	27500000	22500000	18500000	21700000	33800000	15600000	23100000	21100000	21300000	21800000	24500000	16700000	18200000	3850000	16000000	13600000	15200000	23200000	18500000	23500000	18000000	14400000	12600000	10100000	9250000	15500000	11300000	12300000	14400000
Q9WTP6;Q9WTP6-2	Ak2	Adenylate kinase 2, mitochondrial	2.10468	0.992953	0.000130612	-0.118755	-0.0710195	79100000	86800000	82800000	86200000	90400000	73700000	86300000	96900000	92900000	87100000	93200000	94100000	86400000	97600000	96300000	99700000	45000000	109000000	115000000	109000000	84100000	112000000	96900000	111000000	114000000	115000000	117000000	95000000	121000000	106000000	124000000	110000000
Q8VD04	Gripap1	GRIP1-associated protein 1	0.0665272	0.991196	0.000130612	0.696553	-0.026668	1390000	2020000	1420000	1720000	1740000	1360000	1050000	1950000	696986	479592	743844	1150000	1090000	1020000	917521	1160000	NA	1340000	1330000	1730000	629431	1490000	948174	1680000	213875	1360000	1830000	545895	1370000	1980000	1260000	1570000
Q9CQC7	Ndufb4	NADH dehydrogenase [ubiquinone] 1 beta subcomplex subunit 4	4.05586	0.989716	0.000130612	-0.0898514	-0.147201	59400000	58100000	51600000	57000000	55700000	56600000	54600000	58200000	59600000	57400000	61300000	62300000	59200000	62700000	67400000	49300000	67200000	64500000	71400000	64000000	54800000	64900000	69600000	62600000	71800000	72500000	71500000	77900000	65700000	61200000	73800000	63000000
Q91VD9	Ndufs1	NADH-ubiquinone oxidoreductase 75 kDa subunit, mitochondrial	4.67335	0.988711	0.000130612	-0.0468917	-0.0812577	41400000	40200000	40700000	37300000	38500000	37100000	36300000	42100000	41600000	40500000	39700000	43200000	39900000	40800000	49400000	40200000	41500000	49200000	46000000	49300000	38800000	48100000	47000000	46200000	50700000	51300000	49500000	46300000	50200000	45000000	49100000	44200000
Q9DCJ5	Ndufa8	NADH dehydrogenase [ubiquinone] 1 alpha subcomplex subunit 8	1.44032	0.984871	0.000130612	-0.234416	-0.0264583	7700000	8420000	7450000	7760000	6980000	7150000	7090000	7230000	9560000	7520000	10100000	8650000	6620000	8240000	10600000	8620000	6610000	9520000	9390000	8750000	7230000	9850000	9560000	9570000	10000000	9900000	12000000	7280000	9140000	8620000	9880000	9380000
P15508	Sptb	Spectrin beta chain, erythrocytic	1.58115	0.983119	0.000130612	0.299225	0.874002	3430000	2710000	4360000	2660000	3190000	1890000	4180000	3830000	844990	5020000	1560000	2900000	2910000	1170000	3110000	2480000	2300000	2850000	1540000	1450000	2000000	3150000	2870000	2900000	653071	750810	1760000	2640000	2040000	1050000	2470000	971127
P17047;P17047-2;P17047-3	Lamp2	Lysosome-associated membrane glycoprotein 2	1.283	0.983119	0.000130612	-0.0757675	-0.0886772	94200000	103000000	101000000	113000000	101000000	103000000	107000000	101000000	108000000	113000000	114000000	101000000	105000000	115000000	107000000	106000000	95600000	91800000	103000000	100000000	110000000	93900000	103000000	88000000	95400000	95500000	96500000	113000000	108000000	103000000	105000000	107000000
Q8BWN8	Acot4	Peroxisomal succinyl-coenzyme A thioesterase	5.93413	0.982244	0.000130612	0.106915	0.48331	11300000	11900000	11300000	11900000	14600000	13700000	13500000	11400000	10000000	11000000	12900000	11100000	12700000	11000000	3840000	14500000	7590000	9250000	4620000	5160000	11800000	6410000	5850000	4580000	3780000	7660000	4810000	3000000	3630000	4610000	4160000	5170000
Q8CEC6	Ppwd1	Peptidylprolyl isomerase domain and WD repeat-containing protein 1	2.605	0.982244	0.000130612	0.49216	0.741401	389715	533316	607758	270922	264681	466323	344077	381763	382206	238917	247749	174189	471930	343098	278330	270160	332174	309577	360820	214756	330487	59200.8	207050	148502	98717	77220.6	187588	404257	187362	158298	155336	59182.6
Q9JLN9	Mtor	Serine/threonine-protein kinase mTOR	0.754885	0.982172	0.000130612	-0.117662	-0.136476	4500000	4030000	4090000	4140000	3980000	3700000	4700000	3360000	5040000	4620000	4570000	4590000	3910000	4240000	4070000	3780000	3970000	2400000	4140000	3680000	4150000	3330000	3810000	3850000	4800000	4260000	3970000	3900000	3430000	4230000	4700000	4190000
O70310	Nmt1	Glycylpeptide N-tetradecanoyltransferase 1	0.61204	0.975585	0.000130612	0.168506	0.0374747	13400000	14100000	12500000	11700000	13900000	12100000	12900000	10800000	12600000	10500000	11700000	10700000	11500000	11100000	11900000	10600000	10600000	12300000	11400000	12000000	10200000	11000000	13200000	12400000	10900000	11900000	11500000	10700000	11300000	12800000	10600000	11600000
Q80X89;Q8BWQ1;Q6PDD0	Ugt2a1;Ugt2a3	UDP-glucuronosyltransferase 2A1	1.22823	0.975585	0.000130612	-0.137504	-0.17897	24700000	26300000	22700000	25700000	23500000	21700000	24500000	21200000	27300000	27000000	27600000	27600000	22600000	20800000	21500000	25800000	16900000	20900000	22900000	22400000	21500000	20100000	20100000	23800000	NA	22600000	28100000	21300000	22000000	25000000	24800000	24000000
Q9DBE0	Csad	Cysteine sulfinic acid decarboxylase	7.67803	0.971007	0.000130612	-0.245919	-0.135484	36300000	62400000	66200000	41300000	66200000	54600000	73500000	74800000	53700000	74500000	48700000	85100000	78000000	90000000	74500000	96500000	150000000	164000000	171000000	167000000	72300000	157000000	161000000	165000000	195000000	200000000	147000000	162000000	197000000	154000000	145000000	261000000
Q8BH64;Q9EQP2	Ehd2;Ehd4	EH domain-containing protein 2	2.14341	0.967799	0.000130612	0.198385	0.700248	2020000	826316	1430000	880490	699425	1090000	681241	918742	701881	1210000	744095	751340	821917	1000000	588517	816737	699447	574364	826845	649681	917521	833205	779149	581661	680717	743053	293409	782514	361153	238252	440934	469092
Q61655	Ddx19a	ATP-dependent RNA helicase DDX19A	0.0622632	0.96634	0.000130612	0.14009	0.19513	1290000	1620000	1730000	1800000	1760000	1950000	1600000	1380000	1550000	1540000	1400000	1360000	1570000	1500000	1570000	1160000	1790000	1560000	1730000	1530000	1400000	1750000	1590000	1860000	1230000	1410000	1380000	517363	1550000	1850000	1490000	1770000
Q9DBB8	Dhdh	Trans-1,2-dihydrobenzene-1,2-diol dehydrogenase	0.238861	0.96634	0.000130612	-0.048153	-0.0533105	55000000	56000000	60400000	60400000	60400000	62600000	60800000	58500000	62100000	61900000	66200000	66900000	64500000	62800000	61700000	58700000	61900000	64100000	60600000	58800000	60600000	65900000	54600000	61600000	65100000	62500000	72100000	66500000	64300000	56600000	60900000	57800000
Q91XE0	Glyat	Glycine N-acyltransferase	6.10053	0.963695	0.000130612	-0.218057	-0.0387324	115000000	106000000	80800000	80500000	98700000	82100000	87000000	104000000	108000000	110000000	99600000	118000000	98200000	94000000	142000000	108000000	149000000	125000000	166000000	148000000	97200000	146000000	148000000	140000000	156000000	155000000	144000000	168000000	129000000	178000000	142000000	147000000
Q64105	Spr	Sepiapterin reductase	0.0338587	0.963509	0.000130612	-0.0680643	-0.0265942	99700000	103000000	112000000	104000000	107000000	101000000	103000000	108000000	108000000	108000000	115000000	109000000	112000000	112000000	101000000	108000000	86300000	112000000	105000000	108000000	108000000	107000000	97400000	112000000	110000000	109000000	117000000	102000000	115000000	104000000	114000000	109000000
Q8CCS6;Q8CCS6-2	Pabpn1	Polyadenylate-binding protein 2	0.370113	0.962191	0.000130612	0.199501	0.335635	6450000	4520000	5420000	6850000	5460000	6300000	5600000	5550000	5180000	4480000	5210000	5320000	4530000	6670000	2910000	4420000	6310000	5180000	6110000	5390000	5690000	5450000	5080000	3040000	5230000	6240000	4250000	5030000	3890000	4340000	4160000	4160000
P70372	Elavl1	ELAV-like protein 1	2.66536	0.955208	0.000130612	0.0887042	0.13715	24000000	22800000	22100000	21600000	20500000	19600000	21300000	22000000	20100000	22600000	20400000	20600000	21600000	19500000	19600000	21000000	15200000	19200000	20500000	20100000	20700000	21000000	20300000	22000000	17900000	18500000	19900000	16000000	18500000	19500000	18800000	18600000
Q61247	Serpinf2	Alpha-2-antiplasmin	2.41995	0.955208	0.000130612	0.219402	0.166937	13600000	11600000	12800000	12500000	11500000	9130000	12500000	11400000	10200000	14400000	10500000	10800000	10200000	9190000	12300000	8470000	8580000	9880000	10400000	10400000	11400000	8840000	10100000	11500000	7280000	9220000	10200000	9040000	9710000	8440000	9730000	8120000
Q91W43	Gldc	Glycine dehydrogenase (decarboxylating), mitochondrial	1.27966	0.955208	0.000130612	-0.173127	-0.00965017	21100000	22300000	19400000	18200000	20300000	19700000	18800000	21300000	21000000	22300000	21500000	22800000	21400000	22800000	24000000	22900000	22800000	19600000	24300000	23300000	21900000	21500000	24300000	21100000	21800000	22500000	19800000	28400000	23700000	22000000	23800000	22500000
Q8CFI7	Polr2b	DNA-directed RNA polymerase II subunit RPB2	0.664	0.952858	0.000130612	-0.195183	-0.0787631	2960000	1810000	2520000	2330000	2860000	2570000	2230000	2450000	2790000	2350000	3260000	2490000	2860000	3140000	2930000	2830000	1060000	2290000	1720000	2490000	2570000	2500000	2560000	2990000	2790000	2630000	2640000	2320000	2300000	2360000	2840000	2810000
P13439	Umps	Uridine 5'-monophosphate synthase	7.48199	0.952763	0.000130612	0.038032	0.0888724	7620000	7370000	8010000	7470000	7270000	7420000	7520000	7690000	7460000	7180000	7030000	6550000	8020000	7420000	4860000	7480000	5170000	5480000	5240000	5020000	6660000	5430000	5720000	5450000	5480000	5300000	4840000	5050000	4940000	5300000	4700000	5180000
A2A8L5	Ptprf	Receptor-type tyrosine-protein phosphatase F	1.26677	0.949682	0.000130612	-0.132028	-0.360402	1680000	2400000	2960000	2450000	2640000	2070000	NA	1020000	2590000	1870000	2160000	3040000	3000000	2670000	2280000	2970000	2160000	2650000	2530000	3090000	3380000	3430000	2020000	1490000	3230000	3740000	4240000	3960000	3420000	3170000	1810000	2800000
Q8R2Y0;Q8R2Y0-2	Abhd6	Monoacylglycerol lipase ABHD6	1.00484	0.949333	0.000130612	-0.377975	-0.211976	945511	1220000	1180000	1020000	1460000	960503	842550	1050000	1190000	1530000	667461	1440000	1320000	1190000	1370000	1940000	1130000	1560000	1420000	1360000	484008	1620000	1170000	1580000	1640000	2200000	1370000	978190	1270000	1950000	2100000	1580000
Q9CX86	Hnrnpa0	Heterogeneous nuclear ribonucleoprotein A0	3.56817	0.943776	0.000130612	0.173599	0.154247	17700000	16700000	16500000	20400000	15800000	17400000	18800000	17000000	13300000	16700000	18900000	15700000	17200000	14800000	12900000	14400000	11200000	9440000	16500000	14800000	15900000	12900000	16400000	13800000	12100000	13100000	13500000	13000000	12700000	11800000	14200000	12100000
P83940	Eloc	Elongin-C	0.647013	0.94301	0.000130612	0.0966246	0.0148656	10100000	9170000	9690000	10700000	9780000	9760000	9550000	9610000	8610000	8870000	9320000	9710000	8370000	9510000	9550000	8760000	11300000	9730000	10300000	9780000	9400000	9390000	9040000	10100000	8400000	10100000	10400000	9840000	9420000	9960000	9370000	9470000
P60766;P60766-1	Cdc42	Cell division control protein 42 homolog	1.57783	0.941004	0.000130612	0.105255	0.0521227	30800000	32200000	34300000	33000000	32100000	33800000	34700000	33800000	34300000	31100000	28900000	29500000	31200000	33700000	31000000	30900000	26400000	30900000	30400000	33400000	33800000	31100000	30100000	32400000	31600000	27600000	29900000	26900000	29900000	30500000	31900000	29400000
Q9CPS6	Hint3	Histidine triad nucleotide-binding protein 3	1.05981	0.941004	0.000130612	-0.10507	-0.0831412	2560000	2380000	2270000	2670000	2260000	2510000	2540000	2520000	2700000	2620000	3060000	3010000	2610000	2840000	2710000	2270000	2390000	2210000	2730000	2630000	2330000	1980000	2210000	2480000	2760000	2560000	2760000	2410000	2240000	2600000	2090000	2440000
P08113	Hsp90b1	Endoplasmin	0.385886	0.940378	0.000130612	0.13446	0.0443941	304000000	330000000	329000000	333000000	343000000	361000000	339000000	321000000	305000000	304000000	305000000	291000000	291000000	300000000	372000000	289000000	282000000	306000000	315000000	344000000	319000000	312000000	309000000	360000000	277000000	280000000	304000000	276000000	305000000	359000000	319000000	304000000
Q9Z306	Slc22a4	Solute carrier family 22 member 4	2.73014	0.939606	0.000130612	-0.527265	-0.338634	139178	112876	80375.8	124370	79093.2	NA	90751.1	40508.9	84414.5	130790	107113	140293	NA	NA	350617	NA	350512	100615	260488	195206	71890.1	226731	270706	180026	NA	234822	275187	342351	266782	266670	276559	252429
P49312	Hnrnpa1	Heterogeneous nuclear ribonucleoprotein A1	2.75043	0.936327	0.000130612	0.146318	0.0731179	20800000	18400000	19800000	22000000	17800000	19400000	19600000	20400000	17000000	17600000	19300000	18000000	19000000	18900000	17600000	15800000	11300000	16400000	18400000	17000000	19500000	16500000	19200000	17400000	16500000	15100000	16600000	15900000	17000000	15500000	16400000	16300000
P26150	Hsd3b3	3 beta-hydroxysteroid dehydrogenase/Delta 5-->4-isomerase type 3	7.89002	0.933464	0.000130612	-0.192833	-0.116675	8370000	11100000	9510000	7730000	9650000	9830000	9360000	10200000	10200000	11200000	9170000	12900000	11300000	10000000	22900000	10700000	23600000	23600000	23600000	24500000	11000000	22000000	22700000	22400000	23600000	25100000	25100000	25300000	24300000	25400000	20400000	25500000
Q60634;Q60634-2;Q60634-3	Flot2	Flotillin-2	5.87535	0.933464	0.000130612	0.159956	0.125994	6590000	6580000	6800000	7370000	6380000	6400000	7180000	6750000	5370000	6190000	6920000	6160000	6350000	5120000	4420000	5780000	1710000	3970000	4520000	3940000	5850000	3780000	5740000	4790000	2720000	3980000	3760000	3080000	3800000	4680000	4250000	4360000
Q810A3	Ttc9c	Tetratricopeptide repeat protein 9C	0.492391	0.933464	0.000130612	0.330243	0.3605	2240000	2300000	2180000	2170000	1900000	1660000	2190000	1120000	2150000	1720000	1830000	1160000	1720000	2040000	1350000	1740000	2440000	1930000	2050000	2230000	2150000	956562	1390000	1750000	1530000	1050000	1740000	1490000	1140000	1570000	1690000	1670000
Q8K1N2;Q8K1N2-2	Phldb2	Pleckstrin homology-like domain family B member 2	0.316704	0.933464	0.000130612	0.695468	0.554466	798686	473922	1230000	NA	1150000	1370000	NA	751783	527007	1340000	NA	571425	NA	797357	631906	566344	NA	1020000	NA	1460000	564018	750435	895532	832171	412672	506038	599014	938957	577395	686089	684509	560879
Q6DFW4	Nop58	Nucleolar protein 58	0.45153	0.933399	0.000130612	0.181507	0.26592	6210000	6330000	5380000	6100000	6140000	4260000	6600000	6320000	5210000	5490000	6070000	5260000	5860000	5460000	5400000	5430000	4690000	5880000	6250000	6500000	6780000	7070000	8110000	6510000	5390000	6440000	4620000	5060000	5230000	5430000	5460000	7180000
P28700	Rxra	Retinoic acid receptor RXR-alpha	0.315746	0.932944	0.000130612	-0.41493	-0.450193	830622	1100000	631004	807885	690344	1220000	887037	775391	1700000	753355	736379	1260000	924513	1390000	812431	1520000	889490	988623	796934	434325	1540000	157822	571437	747454	1110000	1270000	687176	1380000	999979	1110000	900667	789837
Q9R1J0	Nsdhl	Sterol-4-alpha-carboxylate 3-dehydrogenase, decarboxylating	0.176974	0.93172	0.000130612	-0.231326	-0.158625	19200000	18300000	28000000	21300000	16500000	22700000	21900000	20100000	24500000	23900000	24100000	25100000	28100000	26300000	18400000	21700000	21500000	18300000	19900000	20000000	27300000	16200000	22400000	21300000	23800000	23700000	23900000	22400000	21500000	21400000	19500000	26900000
Q8BSF4	Pisd	Phosphatidylserine decarboxylase proenzyme, mitochondrial	1.12509	0.931642	0.000130612	-0.201802	-0.264827	251211	206493	160055	214629	325800	226542	230083	270071	251688	268187	273940	303430	167038	256993	249847	327809	299705	284873	252240	149516	250345	294100	237443	311615	278850	354190	302894	293379	360872	342443	225073	370992
O55022	Pgrmc1	Membrane-associated progesterone receptor component 1	0.670631	0.931303	0.000130612	-0.116988	-0.0749157	170000000	181000000	179000000	170000000	189000000	186000000	191000000	189000000	184000000	205000000	220000000	202000000	196000000	204000000	177000000	189000000	175000000	208000000	222000000	200000000	194000000	181000000	162000000	201000000	216000000	209000000	210000000	164000000	202000000	203000000	211000000	206000000
Q3UPL0;Q3UPL0-2	Sec31a	Protein transport protein Sec31A	0.285727	0.931294	0.000130612	0.11282	0.065144	22600000	22600000	21900000	21700000	23100000	21400000	23000000	23000000	21100000	20700000	20600000	20400000	21800000	21000000	24500000	20800000	22900000	22100000	22400000	23300000	20700000	21600000	23700000	23800000	22600000	21500000	21800000	20900000	21500000	23800000	20500000	22200000
Q9D8U8	Snx5	Sorting nexin-5	4.04186	0.931294	0.000130612	0.151338	0.0793256	11000000	10500000	12700000	12100000	11900000	12200000	12400000	12000000	11000000	11500000	11600000	10700000	11600000	10200000	9740000	9850000	8820000	10100000	10200000	11200000	9900000	9570000	10100000	9370000	8860000	9390000	10700000	8110000	10600000	9540000	8840000	10900000
E0CYC6;Q9JIZ0	Cml1	Probable N-acetyltransferase CML1	1.17713	0.931294	0.000130612	-0.180035	-0.134749	26300000	25000000	17000000	19600000	22800000	24600000	26900000	20500000	29100000	31400000	23600000	33800000	22500000	19400000	26600000	27100000	12700000	20700000	32500000	29400000	25600000	27800000	31900000	31900000	31000000	30200000	34100000	22500000	28200000	38300000	33700000	31800000
Q8VEH3	Arl8a	ADP-ribosylation factor-like protein 8A	0.150994	0.924247	0.000130612	0.386656	0.351165	1510000	1440000	NA	1930000	1380000	1460000	1770000	1740000	999950	1640000	1260000	1660000	936578	1050000	1750000	975733	1660000	893193	1800000	1970000	1360000	1580000	1920000	1090000	1390000	893215	1150000	1980000	202633	1490000	1530000	833805
Q9D0F3	Lman1	Protein ERGIC-53	0.933819	0.924036	0.000130612	-0.0350861	-0.0983783	58700000	58300000	60400000	56000000	60300000	60700000	56300000	59100000	62800000	63800000	60100000	59400000	60600000	56100000	80800000	59800000	55100000	58300000	62500000	68800000	57400000	62200000	63500000	69700000	65900000	64900000	67600000	59500000	70900000	76600000	68100000	62100000
P70389	Igfals	Insulin-like growth factor-binding protein complex acid labile subunit	0.0729801	0.922921	0.000130612	-0.414668	-1.02104	481168	268721	536896	266918	557669	638607	517429	324425	566907	858452	304108	751471	493087	885096	579651	753287	1160000	220138	327348	272536	759736	375540	337010	274207	NA	674120	721107	1340000	298664	735125	512558	633669
Q99LC3	Ndufa10	NADH dehydrogenase [ubiquinone] 1 alpha subcomplex subunit 10, mitochondrial	4.14177	0.922921	0.000130612	-0.103748	-0.0411492	23900000	25000000	22900000	22000000	21900000	25100000	21900000	22700000	25400000	23700000	22500000	25800000	23600000	24400000	31300000	24600000	25900000	29900000	25800000	29100000	23500000	27600000	28600000	27700000	29200000	29100000	30100000	27200000	27600000	27400000	28800000	28100000
Q9JI78	Ngly1	Peptide-N(4)-(N-acetyl-beta-glucosaminyl)asparagine amidase	1.45682	0.922921	0.000130612	-0.379045	-0.220479	1950000	930560	2210000	2830000	2250000	2580000	1810000	1500000	2810000	2580000	3280000	2040000	2970000	1940000	3520000	2600000	4450000	2880000	3010000	2510000	1840000	2080000	2420000	3060000	3480000	3090000	3550000	3750000	3050000	1970000	3190000	2940000
P68510	Ywhah	14-3-3 protein eta	1.8664	0.92287	0.000130612	0.153204	0.0522983	6310000	6410000	7520000	7770000	8000000	7400000	7290000	7070000	5430000	6580000	6630000	5940000	7390000	7380000	5630000	6910000	5260000	5560000	5610000	7340000	6130000	7090000	6690000	6510000	6210000	6090000	4860000	3540000	5860000	6250000	6100000	6600000
Q9Z204;Q9Z204-2;Q9Z204-3;Q9Z204-4;Q9Z204-5	Hnrnpc	Heterogeneous nuclear ribonucleoproteins C1/C2	2.29012	0.921168	0.000130612	0.143909	0.123199	16000000	16000000	16500000	15600000	14100000	14900000	15000000	16700000	15300000	14200000	14000000	13300000	14400000	14600000	11900000	15400000	9290000	12700000	14100000	14000000	15000000	13900000	15200000	14400000	11200000	12900000	12900000	11400000	14100000	13700000	12700000	14000000
P62627	Dynlrb1	Dynein light chain roadblock-type 1	0.0314426	0.918382	0.000130612	0.127982	0.196526	5470000	5990000	5680000	5880000	5900000	6580000	6690000	5650000	5400000	5830000	5730000	5170000	2120000	6820000	3790000	5380000	5420000	5950000	5610000	6010000	6120000	5820000	4620000	5880000	5060000	5260000	4670000	4950000	6360000	5150000	5490000	5040000
P58281;P58281-2	Opa1	Isoform 2 of Dynamin-like 120 kDa protein, mitochondrial	1.9928	0.916453	0.000130612	-0.0478741	-0.0804234	8260000	8870000	8650000	8100000	8520000	9190000	9010000	8540000	9320000	9040000	8780000	8420000	9100000	7920000	8560000	8990000	9860000	9500000	9360000	9310000	7820000	8480000	7960000	9180000	9820000	9390000	10200000	10100000	10000000	9000000	9730000	9190000
Q61578	Fdxr	NADPH:adrenodoxin oxidoreductase, mitochondrial	0.756791	0.91573	0.000130612	-0.0611115	-0.163499	8530000	10500000	9750000	10600000	10500000	10300000	10100000	10600000	11200000	9630000	10900000	10600000	11200000	11100000	9620000	10800000	9160000	8570000	10500000	9590000	9100000	10600000	8860000	9850000	9830000	11100000	9300000	11100000	8650000	10600000	11300000	10400000
O55029	Copb2	Coatomer subunit beta'	0.151515	0.914534	0.000130612	0.0773057	0.0625996	22500000	23000000	22400000	23400000	23900000	24700000	23000000	23000000	21300000	20900000	21700000	21900000	22500000	20400000	24900000	23500000	21700000	25400000	23500000	25700000	20700000	24100000	23300000	23600000	22800000	23200000	20900000	21800000	22500000	24600000	20600000	22600000
P16294	F9	Coagulation factor IX	0.110415	0.914534	0.000130612	-0.401098	-0.230884	1380000	671874	403776	1550000	597493	1320000	1020000	1520000	881697	1800000	2470000	2210000	1360000	1400000	1560000	1530000	1450000	847212	530992	943438	2050000	1210000	1210000	1390000	1560000	702048	1640000	1550000	912834	1290000	2070000	1260000
P67778	Phb	Prohibitin	0.994447	0.914534	0.000130612	-0.0276563	-0.0528167	140000000	151000000	163000000	155000000	156000000	165000000	152000000	155000000	161000000	155000000	155000000	148000000	161000000	163000000	151000000	166000000	136000000	151000000	142000000	156000000	151000000	145000000	137000000	150000000	153000000	153000000	153000000	154000000	164000000	144000000	171000000	151000000
Q8VEH5	Epm2aip1	EPM2A-interacting protein 1	1.39376	0.914534	0.000130612	-0.510328	-0.359313	745788	621386	647430	1040000	453198	610508	914218	1170000	783250	644796	1090000	NA	992232	1190000	1400000	961933	NA	381400	982215	1860000	812863	753183	1330000	992490	1290000	2010000	1700000	1370000	1140000	1230000	933539	1210000
Q9Z1M8	Ik	Protein Red	2.27606	0.914534	0.000130612	0.122397	0.115136	2080000	1950000	2080000	2420000	1960000	2140000	2100000	2430000	2020000	2060000	1620000	1840000	1970000	1870000	1450000	1970000	1930000	1650000	1510000	1730000	2060000	1790000	1840000	1490000	1330000	1340000	1620000	2140000	1410000	1630000	2080000	1730000
Q9CXY6	Ilf2	Interleukin enhancer-binding factor 2	0.164902	0.913599	0.000130612	0.0925035	0.127262	6100000	5490000	5690000	5570000	5170000	4710000	5540000	6500000	4990000	4980000	4790000	4800000	6070000	6000000	5430000	5930000	5530000	6060000	5880000	5230000	5740000	5630000	5980000	5460000	4230000	4920000	4460000	5580000	5690000	5560000	4720000	5490000
Q99K46;P35123	Usp4	Ubiquitin carboxyl-terminal hydrolase 4	1.03611	0.907089	0.000130612	0.0197756	0.212629	3990000	4020000	4060000	4380000	3590000	3730000	4500000	4330000	3960000	3790000	4390000	4370000	4010000	4340000	3300000	3670000	3000000	3690000	4840000	3790000	4160000	4490000	4130000	3970000	3160000	3630000	3540000	3450000	3410000	3680000	3240000	3660000
O08601;O08601-2	Mttp	Microsomal triglyceride transfer protein large subunit	1.48678	0.906429	0.000130612	-0.0878179	-0.159282	107000000	108000000	129000000	107000000	131000000	127000000	122000000	117000000	126000000	120000000	128000000	119000000	137000000	129000000	116000000	145000000	117000000	154000000	128000000	130000000	122000000	134000000	117000000	129000000	146000000	144000000	144000000	110000000	151000000	141000000	129000000	143000000
Q3URE1	Acsf3	Malonate--CoA ligase ACSF3, mitochondrial	0.139751	0.906429	0.000130612	-0.160741	-0.0167174	4270000	4830000	3480000	4040000	3530000	3600000	4190000	4480000	3710000	4680000	4510000	5270000	4690000	4740000	4520000	4350000	3910000	4420000	4840000	4180000	4140000	4400000	4560000	3810000	4400000	4790000	4260000	4280000	4060000	5380000	4470000	4180000
Q8BRT1;Q80TV8;Q80TV8-2	Clasp1;Clasp2	CLIP-associating protein 1	2.21884	0.906221	0.000130612	0.26614	0.187679	1580000	1330000	1460000	1550000	1090000	1280000	1190000	1560000	1140000	1310000	1130000	1310000	1180000	1230000	1120000	441275	1280000	724927	927995	1090000	1190000	1120000	602000	1100000	NA	531373	1090000	1010000	961429	789839	1110000	778284
Q61739;Q61739-2	Itga6	Integrin alpha-6	2.72368	0.905368	0.000130612	0.62684	0.0215433	1300000	634077	1560000	1590000	1220000	2130000	1090000	1290000	775123	1470000	1090000	788284	888983	579174	540191	1260000	NA	NA	593271	637008	883554	738775	694277	587176	NA	503912	NA	735425	576128	355766	785831	776003
P13634	Ca1	Carbonic anhydrase 1	0.323778	0.905216	0.000130612	0.0102319	0.65001	12300000	12900000	24100000	14100000	14200000	6800000	23700000	20800000	4990000	22700000	6520000	13700000	14500000	8690000	15900000	14400000	9730000	19800000	10500000	10200000	10500000	22000000	17400000	23600000	4590000	3010000	12800000	11000000	14000000	6780000	17300000	6720000
P51125;P51125-2;P51125-3;P51125-6;P51125-7	Cast	Calpastatin	2.61957	0.90422	0.000130612	0.173812	0.138482	2550000	2170000	2060000	2670000	2480000	2910000	2810000	2560000	2290000	2030000	1850000	2020000	2380000	2460000	2680000	2240000	2930000	2710000	2970000	3530000	2230000	3110000	3460000	2870000	2490000	3130000	2810000	3050000	3030000	2550000	2380000	2260000
Q99KK2;Q99KK2-2	Cmas	N-acylneuraminate cytidylyltransferase	2.95372	0.90422	0.000130612	-0.253757	-0.0827579	1150000	1370000	986351	963858	1010000	1070000	1040000	1040000	1170000	1450000	1150000	1310000	1520000	1050000	1170000	1380000	1610000	1340000	1570000	1350000	1080000	1250000	1410000	1360000	1440000	1470000	1530000	1450000	1280000	1430000	1330000	1330000
Q8BVE3	Atp6v1h	V-type proton ATPase subunit H	2.3073	0.903421	0.000130612	0.134336	0.090787	5490000	4660000	4940000	5070000	5280000	5350000	4510000	4510000	4860000	5060000	4140000	4710000	3980000	4320000	4410000	4820000	4850000	3650000	4440000	4330000	5050000	3950000	4360000	4290000	4380000	3990000	4150000	4580000	4010000	4600000	3770000	3890000
A2ADY9	Ddi2	Protein DDI1 homolog 2	6.04441	0.901716	0.000130612	0.120294	0.0305164	23900000	25800000	26800000	26400000	27300000	26100000	27200000	25300000	23900000	24200000	26200000	24100000	25300000	23100000	21800000	24300000	16500000	21400000	21200000	21600000	25100000	21900000	19700000	21700000	19200000	21200000	21100000	18400000	21700000	21000000	21700000	19600000
O55042;O55042-2	Snca	Alpha-synuclein	0.681851	0.901646	0.000130612	0.681573	0.606803	484403	552120	710593	623324	584061	338484	543491	692043	213761	1020000	266362	303849	460956	305652	402740	468493	993891	395874	247101	185753	487237	466105	589091	427106	NA	NA	304301	327304	282226	54619.2	440798	116749
Q9WV70	Noc2l	Nucleolar complex protein 2 homolog	0.761107	0.899972	0.000130612	0.302554	0.655883	411068	1040000	917687	792660	988119	666346	1000000	832418	757323	661690	313258	767407	519270	873544	1020000	660220	NA	698866	1050000	934627	850610	529203	481551	734790	496536	436187	416967	328203	625848	665188	208762	983007
P70699	Gaa	Lysosomal alpha-glucosidase	6.69995	0.899838	0.000130612	-0.175815	-0.0824622	7030000	5660000	6850000	6080000	6610000	6930000	6730000	7660000	8280000	7900000	7520000	7370000	6600000	7820000	6900000	8110000	8050000	8350000	10100000	11300000	7530000	11400000	11600000	10300000	10200000	9450000	9590000	10800000	11100000	10800000	10800000	12800000
Q99LP6	Grpel1	GrpE protein homolog 1, mitochondrial	1.57412	0.898789	0.000130612	-0.00316034	-0.137504	24600000	23800000	21700000	23800000	21200000	22800000	22800000	20300000	23500000	23500000	21900000	22200000	21800000	25100000	24300000	21000000	21700000	22400000	25000000	23600000	21500000	22400000	24700000	23700000	24200000	25500000	25700000	23600000	24000000	26000000	25400000	25200000
P29788	Vtn	Vitronectin	0.000597206	0.897781	0.000130612	0.191713	0.420843	4320000	5360000	4200000	6060000	4520000	3740000	4520000	4060000	2870000	5430000	3410000	4190000	3700000	4040000	5520000	2820000	5560000	4230000	5220000	4740000	3760000	3120000	5500000	5580000	3590000	3710000	4530000	4790000	3430000	4690000	2600000	3730000
P21107;P21107-2	Tpm3	Tropomyosin alpha-3 chain	1.54867	0.894604	0.000130612	0.0756643	0.0280144	35200000	33300000	37900000	35300000	32300000	32700000	32700000	36100000	31600000	33800000	30800000	33400000	29900000	34100000	30800000	33900000	28300000	30200000	30900000	31500000	35800000	30800000	34400000	33700000	27300000	28400000	31700000	32800000	32200000	28500000	34000000	29500000
Q8C0Z1	Fam234a	Protein FAM234A	0.0875746	0.894604	0.000130612	-0.158298	-0.233727	2870000	3130000	2320000	2500000	2790000	2000000	2590000	2670000	2970000	3190000	3220000	2900000	2320000	2650000	2980000	2730000	2410000	2310000	3060000	2360000	2660000	2480000	3060000	2310000	2840000	3010000	2750000	2250000	2940000	2910000	2740000	3150000
O70400	Pdlim1	PDZ and LIM domain protein 1	6.51038	0.892089	0.000130612	0.138346	0.140758	25700000	25300000	26400000	27900000	25700000	23300000	24900000	26500000	24500000	22900000	23500000	23200000	23900000	28600000	20400000	23200000	12500000	17000000	16300000	17500000	28100000	18000000	18900000	18300000	14600000	16100000	16100000	14900000	17400000	14300000	17800000	16300000
P20852;P15392;P56593	Cyp2a12;Cyp2a4;Cyp2a5	Cytochrome P450 2A4	2.35242	0.886895	0.000130612	-0.424267	-0.00856766	8890000	9570000	7500000	7190000	9150000	5900000	10200000	8250000	12200000	12800000	12900000	12900000	10800000	9210000	7320000	8690000	2460000	7680000	7570000	6210000	10500000	6600000	7930000	7540000	7160000	7390000	8200000	5160000	7210000	8420000	7810000	8470000
Q3U1J4	Ddb1	DNA damage-binding protein 1	1.07323	0.886895	0.000130612	-0.159267	-0.0203486	16600000	17500000	15400000	12600000	16400000	15200000	16100000	15600000	17400000	18000000	16300000	18200000	17000000	18800000	16200000	18300000	15200000	19500000	16300000	18100000	18000000	17200000	17200000	18200000	19100000	19500000	17400000	17100000	16900000	18900000	14900000	18300000
Q8BM55	Tmem214	Transmembrane protein 214	0.0676169	0.886895	0.000130612	0.162249	0.120048	8820000	7960000	7300000	7980000	7480000	6510000	7750000	7440000	7410000	6250000	5940000	7180000	5950000	7430000	7520000	6430000	5940000	7080000	8690000	8470000	6040000	7520000	8840000	7760000	6360000	6840000	6240000	7250000	6000000	8380000	7220000	8060000
Q9DBC7	Prkar1a	cAMP-dependent protein kinase type I-alpha regulatory subunit	2.24726	0.886895	0.000130612	0.0174386	0.290916	5450000	5100000	6110000	5310000	5370000	4220000	5800000	5870000	5280000	5410000	5680000	4610000	4640000	5860000	5190000	5430000	3510000	5220000	5710000	4690000	5910000	4590000	5360000	5020000	3910000	3680000	5340000	4160000	4280000	3350000	4210000	4370000
P19221	F2	Prothrombin	1.34114	0.884921	0.000130612	0.0924075	0.226481	3350000	2730000	3300000	2750000	2510000	2570000	2580000	2840000	2240000	3260000	2840000	2410000	2420000	2700000	2690000	2450000	2670000	2640000	2700000	2410000	2660000	3140000	2340000	2260000	1670000	2640000	2390000	1790000	2640000	2050000	2750000	2140000
P62862	Fau	40S ribosomal protein S30	1.1875	0.884422	0.000130612	0.0663425	0.0480943	50500000	48700000	46900000	47800000	46700000	52100000	50400000	49200000	47100000	48800000	47200000	42300000	42700000	46400000	50900000	28000000	64000000	44600000	51700000	54600000	47300000	52000000	50000000	53800000	50800000	47600000	49800000	51300000	50500000	41600000	51100000	49800000
O35386	Phyh	Phytanoyl-CoA dioxygenase, peroxisomal	3.01082	0.88162	0.000130612	-0.214832	-0.261482	25200000	24600000	23200000	27300000	22600000	22500000	25600000	24600000	29100000	32600000	30900000	26100000	22600000	28000000	61200000	20500000	28700000	30200000	43900000	47900000	20200000	36300000	53100000	41200000	41700000	44200000	45800000	33800000	47600000	49200000	47100000	51100000
P26262	Klkb1	Plasma kallikrein	0.206509	0.88162	0.000130612	-0.184554	-0.435819	2330000	1500000	3790000	2210000	2260000	1380000	2200000	2880000	1980000	2630000	2310000	3140000	4150000	2450000	2340000	2780000	847847	2390000	3930000	2420000	2090000	2040000	2970000	1450000	3760000	3800000	2420000	2280000	2770000	2440000	3290000	4460000
P41317	Mbl2	Mannose-binding protein C	3.83779	0.88162	0.000130612	0.0931094	0.125313	373000000	449000000	379000000	351000000	450000000	384000000	355000000	352000000	330000000	383000000	290000000	352000000	366000000	353000000	221000000	428000000	264000000	320000000	281000000	274000000	324000000	337000000	259000000	322000000	239000000	252000000	280000000	275000000	292000000	317000000	276000000	275000000
Q3TIU4	Pde12	2',5'-phosphodiesterase 12	0.0025789	0.88162	0.000130612	-0.0630787	-0.652385	2550000	2740000	2700000	3270000	2550000	2120000	3010000	2670000	2930000	2710000	2730000	3440000	2400000	2880000	3790000	2660000	3670000	1260000	3350000	3650000	1680000	2010000	2240000	1710000	3410000	3600000	3750000	3210000	3360000	3320000	2860000	2110000
Q91Y97	Aldob	Fructose-bisphosphate aldolase B	2.6758	0.88162	0.000130612	-0.120559	-0.0850558	944000000	1020000000	1080000000	982000000	1110000000	1210000000	1110000000	1100000000	1100000000	1030000000	1260000000	1130000000	1190000000	1270000000	1230000000	1180000000	1080000000	1360000000	1210000000	1220000000	1150000000	1360000000	1250000000	1250000000	1400000000	1420000000	1450000000	1020000000	1340000000	1240000000	1230000000	1280000000
Q9JLV6	Pnkp	Bifunctional polynucleotide phosphatase/kinase	0.968018	0.88162	0.000130612	0.145246	0.0117388	3400000	3510000	4760000	3590000	3470000	4650000	3250000	4310000	3220000	3230000	2650000	3130000	3200000	3640000	2830000	3430000	2550000	2820000	2730000	3410000	4200000	2940000	3230000	3870000	3070000	2500000	3270000	4170000	3500000	2360000	2380000	3050000
Q9WV68	Decr2	Peroxisomal 2,4-dienoyl-CoA reductase	1.20455	0.88162	0.000130612	0.192645	0.150833	39600000	38900000	37700000	44000000	38700000	36400000	39100000	37900000	31500000	33100000	43000000	34800000	39500000	30800000	24300000	39400000	34200000	43600000	34300000	28900000	34600000	40900000	25700000	33600000	36600000	37200000	31800000	23600000	29600000	29900000	25600000	33500000
Q9WVA2	Timm8a1	Mitochondrial import inner membrane translocase subunit Tim8 A	0.835404	0.88162	0.000130612	-0.0865578	-0.173268	27000000	25600000	26600000	23400000	20800000	23500000	22000000	22500000	27000000	32100000	25500000	23700000	24300000	24200000	23500000	25700000	27100000	21000000	21500000	21600000	24800000	19800000	22600000	14200000	25700000	24600000	21700000	23700000	27100000	24000000	27600000	20800000
Q9Z2I9	Sucla2	Succinate--CoA ligase [ADP-forming] subunit beta, mitochondrial	0.411897	0.88162	0.000130612	-0.106665	-0.0701786	67600000	69100000	56600000	58300000	57800000	60500000	63300000	66300000	72600000	69400000	59800000	70700000	64700000	64200000	64100000	68600000	61300000	65000000	65900000	65400000	63700000	68300000	68100000	63400000	69700000	70300000	60000000	66000000	63500000	70800000	67700000	69200000
Q9Z2N8	Actl6a	Actin-like protein 6A	1.64372	0.88162	0.000130612	0.263034	0.0864641	2730000	1630000	2300000	2610000	2500000	2150000	2100000	2570000	2420000	1940000	2100000	2060000	1110000	1250000	1510000	2110000	1970000	2110000	1410000	911517	1680000	2190000	1750000	1860000	1620000	1490000	1690000	1790000	1710000	1800000	1090000	1860000
Q3U3R4;Q3U3R4-2;Q3U3R4-4	Lmf1	Lipase maturation factor 1	0.768216	0.88062	0.000130612	-0.16281	-0.112859	6060000	6620000	4170000	6470000	5970000	6000000	5810000	5610000	7670000	7010000	7390000	8110000	6170000	5860000	6390000	6110000	8820000	5740000	6470000	6680000	6770000	5830000	6800000	6240000	6260000	7910000	7480000	6610000	5640000	8230000	7100000	7120000
Q9DBB9	Cpn2	Carboxypeptidase N subunit 2	0.0249146	0.88062	0.000130612	0.160587	0.211171	3490000	3440000	3700000	3650000	3510000	2720000	3410000	3390000	2350000	4120000	3040000	2730000	3180000	3160000	3320000	2530000	3420000	3200000	3350000	3010000	3670000	3410000	3530000	3650000	2680000	2570000	3740000	3800000	3400000	2680000	3090000	2810000
Q8VD31	Tapbpl	Tapasin-related protein	0.749162	0.88039	0.000130612	0.6005	0.852682	1050000	1010000	1140000	1970000	1500000	957487	766644	2030000	NA	NA	1220000	487006	NA	958257	412015	722180	537093	489150	2180000	1400000	699293	694332	785161	716721	NA	1500000	152670	273393	733492	827061	353556	392062
Q91X91	Qprt	Nicotinate-nucleotide pyrophosphorylase [carboxylating]	5.50716	0.880354	0.000130612	-0.193823	-0.0206561	82200000	86500000	72300000	73900000	76200000	71900000	76800000	81100000	83100000	82100000	93300000	91500000	85900000	88200000	93900000	86800000	86000000	97100000	110000000	99100000	86100000	111000000	107000000	102000000	106000000	110000000	106000000	85500000	100000000	102000000	94700000	102000000
O88986	Gcat	2-amino-3-ketobutyrate coenzyme A ligase, mitochondrial	1.68161	0.879767	0.000130612	-0.0614005	-0.103378	17900000	19400000	18200000	20400000	20200000	19700000	17400000	20300000	22500000	20400000	17400000	20500000	20400000	22400000	19800000	20000000	17400000	16500000	17900000	21400000	16100000	16300000	18600000	17600000	17400000	19500000	20600000	20600000	19300000	17500000	18300000	17700000
Q61419;Q61419-2	Cmah	Cytidine monophosphate-N-acetylneuraminic acid hydroxylase	3.95252	0.879767	0.000130612	-0.369234	-0.235571	3410000	2820000	2820000	2460000	2240000	3700000	2250000	1610000	3700000	3560000	2800000	3560000	2180000	3260000	6270000	2140000	2610000	4160000	4990000	6440000	2490000	5440000	6130000	5600000	5930000	5880000	7210000	3870000	6960000	7060000	4280000	6350000
O88451	Rdh7	Retinol dehydrogenase 7	0.520314	0.879101	0.000130612	-0.0633621	-0.0614005	112000000	126000000	114000000	105000000	128000000	124000000	122000000	123000000	140000000	137000000	124000000	137000000	128000000	123000000	115000000	128000000	110000000	136000000	125000000	134000000	137000000	125000000	114000000	128000000	132000000	137000000	132000000	120000000	136000000	126000000	121000000	135000000
P51881	Slc25a5	ADP/ATP translocase 2	0.857513	0.878802	0.000130612	-0.118979	-0.0293761	757000000	701000000	701000000	653000000	660000000	628000000	629000000	766000000	710000000	719000000	824000000	806000000	694000000	667000000	759000000	809000000	829000000	745000000	702000000	683000000	655000000	762000000	779000000	766000000	738000000	688000000	768000000	852000000	822000000	770000000	718000000	795000000
Q8K363	Ddx18	ATP-dependent RNA helicase DDX18	1.04156	0.878509	0.000130612	0.467918	0.217049	1620000	1100000	944952	1680000	1210000	1380000	982977	1090000	1350000	1240000	891255	759570	819009	478010	786675	851138	1020000	956777	931355	761693	625392	1070000	980925	941723	541572	666154	779421	853903	720913	1010000	981330	1380000
P28352	Apex1	DNA-(apurinic or apyrimidinic site) endonuclease	1.54806	0.877731	0.000130612	0.165718	0.130346	6530000	7150000	5510000	6900000	5940000	5880000	6740000	7300000	5640000	6240000	5360000	5380000	7050000	6550000	4520000	6190000	5500000	4250000	5700000	5760000	5960000	6200000	7100000	5570000	5130000	5130000	4990000	5670000	4960000	5860000	5350000	5340000
Q8BWW4	Larp4	La-related protein 4	3.23982	0.877505	0.000130612	0.301355	-0.0236901	2730000	2780000	2910000	2740000	2790000	2580000	3060000	2900000	2310000	2490000	2060000	2210000	2090000	1980000	2680000	2590000	2310000	3010000	3250000	3030000	2840000	3460000	2890000	3640000	2600000	2820000	3400000	2610000	3030000	3110000	3560000	3360000
O35343;O35344	Kpna3;Kpna4	Importin subunit alpha-3	0.0549561	0.876529	0.000130612	0.0703893	0.230452	4170000	3260000	3450000	3480000	3640000	3910000	3440000	2820000	3000000	3510000	3410000	2950000	1770000	NA	3300000	3960000	4280000	3630000	4150000	2480000	3550000	4220000	3450000	3500000	2330000	3900000	2290000	2860000	3630000	3060000	3480000	NA
Q9D517	Agpat3	1-acyl-sn-glycerol-3-phosphate acyltransferase gamma	0.334867	0.870224	0.000130612	-0.172909	-0.345249	2000000	1660000	915118	1460000	2140000	1790000	1560000	989802	1620000	1860000	1730000	1970000	2190000	1770000	1300000	1890000	1870000	1820000	1780000	987058	1210000	1420000	1280000	1070000	1570000	1760000	1940000	1760000	1550000	1780000	1650000	1670000
P46638;P62492	Rab11b	Ras-related protein Rab-11B	0.192059	0.868741	0.000130612	0.050405	0.0401655	32700000	32600000	37700000	34400000	37300000	36900000	34400000	35500000	31500000	35100000	31100000	33400000	35500000	32700000	34100000	34500000	34800000	36300000	33300000	36400000	33100000	34400000	35500000	31800000	33700000	35400000	34500000	31200000	32300000	34500000	32600000	33600000
Q78IK4	Apool	MICOS complex subunit Mic27	0.694429	0.867082	0.000130612	0.00479036	-0.0494334	9310000	9040000	8280000	9260000	7990000	9510000	8220000	9060000	9300000	8730000	10100000	8870000	9160000	9260000	8880000	8700000	7880000	9140000	9700000	9620000	7810000	10100000	8320000	9220000	9070000	10500000	9350000	10400000	10400000	9090000	9650000	9300000
P63037	Dnaja1	DnaJ homolog subfamily A member 1	0.0364039	0.862104	0.000130612	0.0956651	0.0979046	21400000	26200000	19000000	23100000	24400000	19900000	25600000	22100000	23000000	21300000	21200000	21100000	20100000	22300000	19300000	20100000	22400000	25100000	26000000	21800000	19700000	23300000	21400000	21000000	21000000	22400000	20300000	18700000	19100000	25000000	19100000	21900000
Q571F8	Gls2	Glutaminase liver isoform, mitochondrial	1.18974	0.862104	0.000130612	-0.167857	-0.0843374	26000000	33900000	23600000	28600000	28000000	24800000	26300000	29700000	30900000	30200000	30800000	33900000	27900000	32900000	28300000	30000000	27800000	27900000	34700000	32100000	29500000	29600000	33500000	30200000	32000000	31400000	30600000	33900000	34400000	27600000	31100000	32600000
Q810B6;Q810B6-2	Ankfy1	Rabankyrin-5	0.975797	0.862104	0.000130612	0.095397	0.187221	2920000	3290000	2560000	2340000	2910000	1870000	2480000	3150000	2700000	2830000	2430000	2690000	1920000	2260000	2350000	2780000	2380000	1870000	2970000	2080000	3140000	2880000	2550000	2370000	2340000	2020000	1770000	2290000	1010000	2040000	2330000	2510000
Q9DC63;Q9DC63-2;Q9DC63-3	Fbxo3	F-box only protein 3	0.176209	0.862104	0.000130612	-0.237039	-0.14543	2100000	1780000	2290000	1890000	1050000	NA	2390000	2400000	2360000	2210000	2750000	2540000	2420000	1800000	2530000	3440000	NA	2360000	2330000	2830000	2310000	1760000	1370000	2210000	2270000	3350000	3090000	1440000	2840000	2170000	1890000	3540000
Q93092	Taldo1	Transaldolase	0.945141	0.86197	0.000130612	0.0875809	0.0960151	80900000	76800000	72300000	75900000	78700000	67000000	76000000	81600000	73600000	74800000	71300000	72500000	68400000	68200000	69600000	73700000	57700000	73400000	67700000	68900000	76400000	77900000	78200000	75700000	69700000	68700000	69800000	57700000	72200000	69600000	70200000	71700000
Q8K010	Oplah	5-oxoprolinase	4.09988	0.860585	0.000130612	-0.168398	-0.0227201	15500000	16600000	15000000	15700000	17800000	15600000	15800000	16500000	14800000	16200000	18200000	17800000	19000000	17500000	17600000	19800000	18900000	19200000	20200000	17800000	17900000	20800000	18700000	18900000	21000000	21500000	19000000	17100000	18600000	21000000	19400000	18700000
Q9CPQ1	Cox6c	Cytochrome c oxidase subunit 6C	0.89147	0.858515	0.000130612	-0.0275615	-0.113983	348000000	353000000	306000000	344000000	303000000	337000000	334000000	337000000	350000000	321000000	348000000	343000000	344000000	300000000	396000000	327000000	385000000	339000000	378000000	318000000	301000000	338000000	316000000	331000000	368000000	392000000	363000000	387000000	361000000	354000000	359000000	354000000
P68510;P68254;P68254-2;Q9CQV8;Q9CQV8-2;P61982	Ywhab;Ywhag;Ywhah;Ywhaq	14-3-3 protein gamma	0.222569	0.856736	0.000130612	0.106087	0.108321	26500000	26800000	23000000	34100000	23700000	35600000	29600000	NA	24600000	28300000	NA	19600000	28000000	NA	25200000	24100000	NA	24100000	23500000	27000000	31100000	31400000	28300000	NA	26700000	26300000	23300000	21000000	25400000	19400000	28300000	25900000
P04919;P04919-2	Slc4a1	Band 3 anion transport protein	1.45661	0.855955	0.000130612	0.301536	0.771481	30700000	22600000	37800000	22100000	25500000	15000000	37800000	34300000	6240000	43000000	13100000	22100000	23700000	12400000	27600000	23500000	10500000	25400000	15800000	12300000	16900000	26900000	26600000	27900000	6960000	6470000	14900000	19900000	20700000	9880000	20800000	9380000
P68373;P05214;P05213;P68369	Tuba1c;Tuba3a	Tubulin alpha-3 chain	2.38352	0.855955	0.000130612	0.0990991	0.130515	32400000	34300000	37100000	36200000	37700000	35800000	33600000	35000000	33900000	36400000	30200000	31200000	33600000	31800000	32500000	34000000	28200000	34100000	27800000	32900000	35200000	33000000	33200000	28600000	33500000	30100000	25800000	23600000	31800000	29700000	30100000	33400000
O88746	Tom1	Target of Myb protein 1	0.558051	0.853793	0.000130612	-0.210711	-0.0989332	4200000	5370000	5060000	4960000	4910000	NA	4630000	5400000	6090000	5770000	6030000	5710000	4510000	4450000	6170000	4810000	NA	2700000	2860000	5060000	5860000	5030000	4790000	4550000	4370000	5040000	6060000	4910000	5130000	NA	5720000	5220000
P01872;P01872-2	Ighm	Immunoglobulin heavy constant mu	1.59555	0.846063	0.000130612	0.927592	0.596617	29200000	25400000	45200000	29000000	34000000	11100000	4420000	22100000	17600000	29400000	11600000	10400000	16300000	17500000	12300000	6540000	11600000	24000000	3990000	7180000	14500000	7290000	21000000	18400000	8530000	8730000	15500000	14100000	7010000	5010000	16200000	4980000
P70194	Clec4f	C-type lectin domain family 4 member F	1.86296	0.84542	0.000130612	-0.101073	-0.440573	3680000	3010000	3790000	4340000	4370000	4980000	2690000	4540000	4630000	3760000	4980000	4090000	3990000	5070000	2700000	5320000	2830000	2810000	2530000	2550000	4780000	2630000	2710000	2750000	3590000	3450000	3820000	4020000	4450000	3860000	3350000	3070000
P51175	Ppox	Protoporphyrinogen oxidase	2.21772	0.844529	0.000130612	-0.123148	-0.0667004	3930000	2950000	4160000	3290000	4360000	4150000	3400000	4410000	5650000	4420000	5380000	3860000	4380000	4340000	3960000	4850000	4240000	4870000	6200000	5210000	3980000	5480000	4640000	4640000	4540000	4650000	4370000	6560000	5010000	4950000	6240000	5350000
Q9CQV8;Q9CQV8-2	Ywhab	14-3-3 protein beta/alpha	0.289598	0.844296	0.000130612	0.0422525	0.0664012	31700000	26200000	28300000	29600000	30100000	31200000	29000000	29300000	27900000	31300000	26300000	30100000	27200000	29300000	29900000	25500000	26800000	28800000	29900000	33400000	32100000	29000000	28100000	26500000	27800000	28300000	28200000	26800000	26000000	27600000	27000000	27600000
Q61730;Q61730-2;Q61730-3	Il1rap	Interleukin-1 receptor accessory protein	3.24725	0.843217	0.000130612	-0.296471	-0.248788	1480000	1040000	1820000	400511	1490000	1150000	1500000	810088	1150000	2140000	1380000	1940000	936550	1850000	2920000	607892	2290000	2800000	2540000	2120000	1720000	1690000	1100000	2340000	2710000	2600000	3180000	2390000	1630000	2510000	2770000	2640000
Q4KL35	Magix	PDZ domain-containing protein MAGIX	0.164432	0.843164	0.000130612	-0.391785	-0.162825	1140000	1050000	NA	842856	990842	938980	1040000	675099	1220000	1470000	1300000	1310000	1850000	1280000	789791	NA	693024	NA	1040000	1170000	1580000	NA	898405	757244	947587	1170000	1000000	1240000	1530000	778081	878264	1410000
Q924Z4	Cers2	Ceramide synthase 2	1.02458	0.841692	0.000130612	-0.0963343	-0.108641	18800000	19600000	18300000	19500000	20300000	20800000	20800000	15300000	24500000	18400000	22100000	21600000	21500000	20200000	20300000	20200000	18200000	17200000	23100000	16800000	17600000	18300000	18300000	16800000	19200000	20700000	21400000	15900000	19100000	20300000	18100000	19400000
Q61990;Q61990-2;Q61990-3;P60335;P57722;P57722-2;P57724	Pcbp1;Pcbp2;Pcbp3	Poly(rC)-binding protein 3	0.220285	0.840319	0.000130612	0.137921	0.074437	34100000	30700000	34300000	40700000	40500000	35900000	34600000	34500000	34600000	37700000	31000000	32400000	27400000	29700000	29700000	31800000	28500000	32200000	32600000	34400000	35500000	36300000	37700000	35200000	33800000	32000000	34600000	16300000	32300000	30000000	36700000	34700000
Q8BXB6	Slco2b1	Solute carrier organic anion transporter family member 2B1	3.37983	0.836456	0.000130612	-0.27711	-0.308631	1810000	1700000	1180000	2230000	1460000	1700000	2170000	1380000	2130000	1960000	2250000	2220000	2150000	1990000	1200000	1540000	1260000	1250000	1110000	1070000	1730000	865532	785073	1010000	1270000	1540000	1680000	1270000	1860000	1430000	1130000	1180000
Q8K4Z5	Sf3a1	Splicing factor 3A subunit 1	1.09417	0.836456	0.000130612	0.285626	-0.168834	6790000	6870000	7790000	10000000	8560000	8970000	8100000	7990000	6760000	6620000	6580000	5880000	6220000	6740000	7250000	6420000	5830000	5900000	5860000	7000000	9050000	5650000	7720000	5540000	5930000	6790000	5150000	8120000	6060000	6820000	7640000	6430000
Q9D1R9	Rpl34	60S ribosomal protein L34	1.09185	0.836456	0.000130612	0.0143157	-0.169469	86100000	92100000	81800000	85400000	92900000	94800000	97500000	90200000	90200000	87900000	85900000	90300000	91300000	94300000	97300000	86500000	83100000	88000000	96500000	102000000	86400000	86200000	93300000	87700000	91000000	93000000	92700000	99500000	105000000	106000000	98100000	103000000
Q8BFQ8	Gatd1	Glutamine amidotransferase-like class 1 domain-containing protein 1	1.81457	0.835022	0.000130612	0.17897	0.322293	5750000	6030000	5980000	6420000	6260000	6020000	4820000	4790000	5160000	6120000	5770000	6310000	4600000	5440000	4390000	4930000	6460000	4800000	3320000	4300000	6000000	6080000	5090000	4640000	2630000	3620000	4110000	5020000	5220000	5450000	3410000	3800000
Q3UHN9;Q3UHN9-2	Ndst1	Bifunctional heparan sulfate N-deacetylase/N-sulfotransferase 1	0.520314	0.834526	0.000130612	-0.536502	-0.571279	151046	170981	121916	213027	114120	180473	118158	97263.6	196154	169370	97672.7	240149	199764	204671	73580.6	207428	120740	100954	94446.8	108074	162816	134194	57647.3	133043	199357	140624	99780	210949	127533	223222	77703.5	210449
Q8BWM0	Ptges2	Prostaglandin E synthase 2	0.170868	0.834526	0.000130612	-0.0970842	-0.115845	5860000	5920000	6580000	6530000	5330000	5210000	5560000	6430000	5750000	6380000	6540000	6370000	6190000	6230000	7450000	5630000	5100000	5420000	6320000	6180000	5900000	5790000	6780000	6450000	6030000	6600000	6490000	5410000	7140000	6270000	7240000	6670000
Q8BY87;Q8BY87-2	Usp47	Ubiquitin carboxyl-terminal hydrolase 47	1.87637	0.834526	0.000130612	-0.155845	-0.0512253	3430000	3250000	3290000	3320000	3510000	3890000	3480000	2960000	3850000	3560000	3560000	3770000	3750000	3050000	3980000	3790000	4340000	3750000	3580000	3560000	3720000	3870000	3130000	4090000	3760000	3790000	3860000	3710000	4020000	4280000	3880000	4120000
Q9D379	Ephx1	Epoxide hydrolase 1	6.18697	0.834526	0.000130612	-0.180985	-0.121841	73400000	84900000	79700000	69700000	101000000	78800000	87400000	87900000	92400000	94200000	90200000	100000000	91300000	89500000	96100000	121000000	125000000	156000000	161000000	135000000	81900000	126000000	121000000	136000000	155000000	160000000	130000000	115000000	131000000	153000000	129000000	171000000
A2AKK5;A2AKK5-2;Q8BGG9;Q8BGG9-2	Acnat1;Acnat2	Acyl-coenzyme A amino acid N-acyltransferase 1	8.15522	0.833202	0.000130612	0.0516842	0.302319	16900000	16800000	19100000	17200000	14100000	17800000	20000000	15500000	17100000	17300000	15800000	14700000	18600000	11300000	11900000	17600000	8840000	8960000	9420000	7570000	13500000	8340000	8880000	7240000	5410000	7950000	6280000	6070000	6420000	11000000	8170000	8200000
Q9WV32	Arpc1b	Actin-related protein 2/3 complex subunit 1B	0.187454	0.833202	0.000130612	0.0314021	0.182401	8670000	8050000	7990000	7870000	9010000	7380000	9100000	10500000	8300000	8190000	7600000	8970000	8170000	7990000	5990000	8320000	8460000	7460000	8380000	7290000	7780000	9080000	10800000	8690000	7580000	6880000	6310000	8750000	7830000	7260000	7070000	9040000
P25911;P25911-2	Lyn	Isoform 2 of Tyrosine-protein kinase Lyn	0.148355	0.831312	0.000130612	0.249945	0.141211	5760000	5650000	5810000	6410000	5820000	5720000	6310000	6820000	3920000	5640000	4540000	4050000	5270000	4960000	4820000	6210000	5010000	4340000	3920000	5780000	6430000	5910000	6080000	5910000	4870000	4350000	3280000	6450000	5430000	5930000	5170000	6420000
Q6P8I4	Pcnp	PEST proteolytic signal-containing nuclear protein	0.632233	0.830518	0.000130612	0.31062	0.500733	4020000	4780000	5780000	6610000	8940000	8490000	5550000	7230000	4740000	5250000	2880000	6170000	2150000	6190000	4030000	9830000	2750000	5480000	4900000	6640000	6460000	5940000	5620000	6910000	3580000	4450000	3120000	2230000	5220000	5310000	5710000	3720000
Q8R1J9;P0C7W3	Tor2a	Torsin-2A	0.918033	0.830518	0.000130612	-0.500449	-0.0105286	181781	227698	163603	261501	177290	145036	176938	179449	250697	263219	320428	272593	143088	228737	203231	253965	119833	107020	230026	97017.9	173980	162647	159015	142983	136474	167736	132075	376587	260376	104267	100002	283405
Q7TMF3	Ndufa12	NADH dehydrogenase [ubiquinone] 1 alpha subcomplex subunit 12	3.92012	0.830274	0.000130612	-0.0544478	-0.0602465	20300000	20200000	19500000	19200000	19500000	18800000	17700000	20100000	19400000	19000000	19400000	20900000	20300000	21400000	25500000	20200000	20800000	23200000	24500000	23800000	18600000	24400000	23700000	22300000	25500000	25800000	25700000	24600000	24300000	21700000	24000000	21000000
Q6ZPY2	Smg5	Protein SMG5	0.188371	0.830244	0.000130612	0.317294	0.394175	76727.2	82658.1	18536.4	51018.9	90241.3	58920.1	80446.5	79709.1	70589.2	63438.6	10705.3	54697.3	31154.5	64914.5	78898.8	62113.1	97814.6	75332.4	72731.4	74890.6	73818.9	67776.5	107606	32512.7	36141.8	72554.1	50347.8	69827.8	42157.4	59487.3	53669.4	61280.4
Q9QZ88-2	Vps29	Isoform 2 of Vacuolar protein sorting-associated protein 29	0.578466	0.830212	0.000130612	0.115319	0.0808843	707696	522708	500447	545774	594806	563808	469694	575361	515077	610468	504154	509265	440599	401677	538230	541740	751144	577273	640079	505532	584844	570497	603722	545384	560896	488841	467972	657029	447484	552286	546470	601961
O55125	Nipsnap1	Protein NipSnap homolog 1	0.594499	0.829468	0.000130612	-0.132028	-0.0136749	242000000	261000000	223000000	237000000	239000000	237000000	241000000	278000000	289000000	249000000	287000000	286000000	264000000	257000000	241000000	262000000	260000000	256000000	291000000	227000000	244000000	283000000	270000000	265000000	256000000	271000000	289000000	273000000	290000000	259000000	256000000	249000000
Q9DCU6	Mrpl4	39S ribosomal protein L4, mitochondrial	1.8714	0.827751	0.000130612	-0.0891937	-0.107032	4020000	4270000	3570000	3260000	3910000	3680000	3960000	3930000	4910000	4050000	4110000	3860000	3480000	4570000	5050000	4230000	4300000	4560000	4350000	4760000	3580000	4370000	5000000	4460000	4870000	3860000	4240000	4970000	4640000	4890000	4410000	5240000
P36552	Cpox	Oxygen-dependent coproporphyrinogen-III oxidase, mitochondrial	1.696	0.827459	0.000130612	-0.126994	-0.119032	33700000	36600000	37200000	38300000	37600000	36000000	41300000	36700000	39400000	38200000	51200000	43000000	43000000	40200000	39800000	40500000	9970000	38900000	36200000	32800000	35300000	36600000	27400000	33300000	40900000	40400000	39200000	24900000	35400000	32300000	39100000	33300000
P50544	Acadvl	Very long-chain specific acyl-CoA dehydrogenase, mitochondrial	0.147087	0.825855	0.000130612	-0.070183	-0.0889005	84500000	82000000	80400000	80400000	87800000	80400000	86100000	89000000	80900000	97300000	87700000	90700000	87100000	85600000	79600000	99400000	79900000	87900000	80000000	81700000	82300000	87800000	89600000	82900000	87500000	87700000	79300000	88700000	83600000	88700000	88000000	89600000
Q62425	Ndufa4	Cytochrome c oxidase subunit NDUFA4	1.67172	0.821296	0.000130612	-0.0951572	-0.073657	277000000	316000000	263000000	255000000	295000000	300000000	267000000	300000000	324000000	300000000	276000000	326000000	269000000	265000000	361000000	311000000	274000000	321000000	283000000	309000000	280000000	347000000	328000000	340000000	348000000	331000000	312000000	340000000	330000000	332000000	308000000	336000000
Q08857	Cd36	Platelet glycoprotein 4	3.37585	0.820667	0.000130612	0.21878	0.249078	14200000	14600000	9830000	9390000	9290000	11200000	11400000	12700000	6940000	9130000	12100000	10900000	14200000	9460000	2690000	9960000	6660000	9000000	4790000	4290000	13200000	8700000	4830000	5890000	6560000	6490000	5420000	5740000	4100000	4260000	5100000	5140000
Q9JIY5;A2RT60	Htra2	Serine protease HTRA2, mitochondrial	0.0587481	0.820462	0.000130612	-0.0767212	-0.0853516	5690000	5600000	6210000	7420000	6240000	5660000	7400000	6270000	6460000	6670000	7410000	6290000	7030000	5740000	6380000	6990000	3060000	5650000	6440000	6560000	6030000	6640000	5970000	6940000	6140000	6630000	7670000	6820000	6540000	6600000	8040000	6590000
Q63810;Q63810-2	Ppp3r1	Calcineurin subunit B type 1	0.985559	0.820335	0.000130612	-0.0168094	0.371958	955306	742415	558711	643826	669363	788229	675898	989635	841530	777624	474020	722306	588734	712629	478419	774437	484364	748070	742056	725667	833404	740296	474044	583775	NA	566399	253551	NA	415953	629264	614094	NA
Q8BYC6	Taok3	Serine/threonine-protein kinase TAO3	3.00527	0.818462	0.000130612	0.0732077	0.273714	8610000	6910000	7580000	10000000	9960000	8570000	9580000	9860000	8740000	8900000	10900000	8550000	7780000	8940000	3810000	8150000	5540000	6400000	7060000	6740000	9590000	7800000	7310000	6770000	5500000	6050000	5770000	2870000	5560000	5670000	6560000	6760000
Q8BJ56;Q8BJ56-2;Q8BJ56-3	Pnpla2	Patatin-like phospholipase domain-containing protein 2	1.41664	0.817638	0.000130612	1.03672	-0.0106282	1120000	489050	312786	560472	312628	304423	353997	743516	202010	164874	NA	266851	NA	131767	462460	208921	629187	183973	200766	106754	155128	114897	355678	180643	261113	43058.8	129719	421075	63267.1	169558	197754	289264
F6ZDS4	Tpr	Nucleoprotein TPR	2.73701	0.816024	0.000130612	0.162224	0.101067	4110000	3570000	3580000	4030000	3660000	3200000	3440000	4110000	3260000	3420000	2660000	3460000	3160000	3210000	2840000	3860000	2490000	2970000	2630000	3110000	3300000	3090000	3470000	2900000	2570000	2260000	2760000	2800000	3550000	2850000	3410000	3060000
P56135	Atp5mf	ATP synthase subunit f, mitochondrial	1.00351	0.816024	0.000130612	-0.112768	-0.150942	337000000	305000000	345000000	301000000	310000000	253000000	252000000	316000000	334000000	255000000	326000000	331000000	360000000	320000000	369000000	352000000	266000000	377000000	335000000	335000000	222000000	378000000	345000000	374000000	390000000	326000000	285000000	413000000	410000000	365000000	406000000	352000000
Q91W90	Txndc5	Thioredoxin domain-containing protein 5	5.0588	0.816024	0.000130612	-0.0473875	-0.135076	27500000	27600000	32500000	26900000	28500000	30300000	29200000	28400000	28900000	28900000	32900000	29500000	27800000	29300000	37700000	31300000	36900000	31500000	33200000	36400000	30600000	35600000	34700000	42200000	32500000	35300000	38200000	37700000	39600000	39100000	40000000	39000000
P08032	Spta1	Spectrin alpha chain, erythrocytic 1	1.0573	0.815029	0.000130612	0.357157	0.361976	2520000	1780000	3080000	2040000	1940000	1240000	3460000	2530000	546124	3570000	1230000	1810000	1970000	1130000	2320000	1750000	1300000	1920000	1220000	1010000	1550000	2650000	2150000	2460000	NA	532475	1350000	1670000	1620000	698188	1910000	430192
Q80W21	Gstm7	Glutathione S-transferase Mu 7	2.32526	0.815029	0.000130612	-0.116956	-0.0498354	10300000	11700000	11300000	12100000	12600000	10500000	11200000	11000000	12400000	11800000	11200000	12000000	13600000	14200000	12600000	10900000	5910000	11600000	9970000	11000000	10800000	11000000	7850000	9580000	11400000	12000000	11400000	9190000	10700000	9340000	10800000	10700000
Q921S7	Mrpl37	39S ribosomal protein L37, mitochondrial	0.680149	0.815029	0.000130612	-0.218346	-0.103664	14900000	15400000	14700000	14000000	16400000	20000000	15400000	15200000	23900000	13500000	18300000	16000000	17300000	19600000	19800000	14800000	16900000	20100000	19500000	17000000	11500000	16000000	20000000	17900000	16700000	18800000	20800000	19100000	17700000	18700000	22300000	18600000
Q9R0P5	Dstn	Destrin	0.256039	0.815029	0.000130612	-0.0255351	0.14093	91000000	72900000	88100000	68400000	78100000	78700000	78100000	86900000	81500000	77300000	75100000	79300000	84200000	82100000	80300000	68100000	78900000	84300000	83500000	80000000	71500000	85000000	85600000	80900000	69400000	74600000	73100000	77000000	81300000	75700000	70100000	74500000
Q9Z1T1	Ap3b1	AP-3 complex subunit beta-1	0.573328	0.815029	0.000130612	0.123264	-0.0382083	10300000	10000000	9930000	9610000	9730000	9360000	10600000	9630000	9090000	8760000	9330000	9250000	6640000	8350000	9390000	8960000	8340000	8440000	9580000	9320000	8700000	8290000	8200000	10500000	8620000	9240000	8840000	10200000	8760000	9640000	8140000	8340000
Q9DB05	Napa	Alpha-soluble NSF attachment protein	0.28903	0.806486	0.000130612	0.108262	0.149736	9140000	9740000	10400000	10600000	10000000	9500000	10300000	9780000	8950000	9730000	8460000	9550000	8890000	9400000	9900000	8620000	7480000	11500000	9840000	10900000	9320000	9940000	9970000	8610000	9360000	10200000	10800000	5330000	8130000	9040000	8390000	8790000
Q99020	Hnrnpab	Heterogeneous nuclear ribonucleoprotein A/B	2.17759	0.806078	0.000130612	0.0746767	0.0545373	33800000	32800000	38100000	38900000	31900000	33500000	33600000	34000000	31800000	32300000	34000000	27500000	31900000	35800000	32100000	31000000	25400000	32200000	32000000	30800000	35500000	31000000	29900000	31000000	28100000	28600000	30600000	29600000	30200000	28400000	33200000	30100000
Q8BXC6	Commd2	COMM domain-containing protein 2	0.460592	0.805045	0.000130612	0.205584	0.596035	929855	1610000	1860000	1340000	1180000	694961	1580000	1220000	1220000	1110000	2000000	944329	1110000	312953	913687	1130000	NA	1350000	347151	1600000	1440000	1720000	1100000	1150000	NA	648096	983626	996724	511562	357010	1160000	893119
Q3ULW8;Q3ULW8-2	Parp3	Protein mono-ADP-ribosyltransferase PARP3	0.114914	0.801948	0.000130612	0.118154	0.365574	699537	602476	355156	529625	593871	326240	582873	604395	558283	525929	389979	591202	560772	575004	464801	520433	825615	590876	568417	434977	688602	638355	858386	454702	NA	568310	277441	477040	344158	538059	405831	552812
Q8BFY9;Q8BFY9-2	Tnpo1	Transportin-1	0.851165	0.801223	0.000130612	0.0861914	0.109513	3210000	3180000	3180000	3480000	2870000	3060000	3280000	3200000	3010000	2900000	3000000	3090000	3460000	2950000	3440000	2570000	3240000	3200000	3420000	3680000	2960000	3460000	3440000	3420000	2960000	3100000	3140000	3200000	3210000	3410000	3210000	3040000
P50518	Atp6v1e1	V-type proton ATPase subunit E 1	2.79593	0.799317	0.000130612	0.342489	0.0283389	13600000	13100000	12500000	12800000	13400000	13500000	11800000	14000000	10500000	9080000	7430000	10200000	12100000	12100000	10400000	13600000	7170000	9850000	7820000	11700000	12400000	10200000	6970000	10900000	9540000	9990000	9670000	9300000	10600000	7570000	10500000	10300000
Q99JB2	Stoml2	Stomatin-like protein 2, mitochondrial	2.13252	0.799317	0.000130612	-0.0915966	-0.160946	3140000	3810000	3160000	3010000	2740000	3500000	3640000	3400000	2910000	3090000	3490000	3220000	3500000	3560000	4210000	3720000	2120000	3470000	4030000	4740000	3300000	3930000	3950000	4080000	5220000	4110000	4700000	3760000	3880000	4740000	4830000	3770000
Q99N94	Mrpl9	39S ribosomal protein L9, mitochondrial	1.75466	0.797228	0.000130612	0.0331105	-0.114498	5510000	4500000	6090000	5470000	5990000	6450000	5910000	6660000	6040000	5610000	6350000	5840000	5160000	6260000	5790000	5170000	6290000	5700000	6230000	6050000	4520000	6250000	6340000	6240000	5920000	6590000	6650000	7920000	6610000	7620000	6850000	7130000
O35215	Ddt	D-dopachrome decarboxylase	0.286237	0.796922	0.000130612	-0.110605	-0.0335526	1170000000	1300000000	1280000000	1300000000	1220000000	1290000000	1230000000	1180000000	1420000000	1280000000	1430000000	1390000000	1310000000	1220000000	1420000000	1320000000	1050000000	1360000000	1260000000	1230000000	1420000000	1310000000	989000000	1290000000	1340000000	1310000000	1420000000	1190000000	1420000000	1100000000	1300000000	1270000000
P35486	Pdha1	Pyruvate dehydrogenase E1 component subunit alpha, somatic form, mitochondrial	3.85069	0.796922	0.000130612	-0.155253	-0.0688494	61000000	52300000	62000000	53500000	58100000	57200000	55700000	63200000	60700000	57800000	57900000	65200000	67500000	63200000	68400000	67900000	53000000	76300000	73500000	75100000	61100000	84900000	67800000	73800000	81500000	79700000	77400000	60400000	79200000	71800000	74100000	77100000
Q9D1E8	Agpat5	1-acyl-sn-glycerol-3-phosphate acyltransferase epsilon	0.641212	0.796922	0.000130612	0.668635	-0.0953206	737013	774445	591277	NA	415394	709015	326402	NA	315440	349073	632157	643820	447135	452070	219963	370881	843634	526758	577429	1050000	NA	NA	NA	541651	NA	742982	186825	669855	616869	566133	344402	678636
Q9JMH6;Q9JMH6-2	Txnrd1	Thioredoxin reductase 1, cytoplasmic	0.605704	0.796922	0.000130612	0.0347654	0.0872224	18500000	19500000	17700000	17400000	19700000	18500000	19300000	20300000	18700000	17600000	16300000	19100000	19700000	18400000	17800000	18500000	15900000	19400000	17900000	19800000	18900000	19900000	18300000	18600000	18900000	17300000	16000000	13700000	18000000	18500000	16400000	18700000
Q07133;P43274;P43277;P43276;P15864	H1-2;H1-4;H1-5	Histone H1.2	1.66887	0.796763	0.000130612	0.231326	0.174107	27900000	29400000	22000000	34400000	29000000	33900000	33600000	32700000	28100000	35000000	23900000	24800000	34100000	36000000	11600000	12700000	26000000	20100000	23300000	22100000	26700000	24200000	27800000	22800000	11000000	19800000	11900000	22300000	26600000	10800000	25300000	24500000
P23116	Eif3a	Eukaryotic translation initiation factor 3 subunit A	0.329206	0.796196	0.000130612	0.0636311	0.139251	21300000	20600000	19500000	19000000	19100000	18600000	19900000	20200000	18800000	18900000	19400000	18700000	19200000	17500000	21700000	18600000	20500000	18200000	21100000	20700000	18800000	21100000	20600000	21900000	18600000	19300000	18600000	18800000	19500000	22200000	18600000	18700000
Q8CGR7	Upp2	Uridine phosphorylase 2	0.370626	0.788007	0.000130612	-1.53883	-0.722219	1430000	1250000	NA	3840000	NA	NA	NA	NA	6030000	5900000	1170000	4990000	1670000	4150000	4160000	2980000	4550000	NA	3540000	1050000	4820000	1130000	5890000	1860000	1200000	2050000	6440000	4570000	5830000	7290000	7620000	5850000
Q9D706	Rpap3	RNA polymerase II-associated protein 3	0.508795	0.786255	0.000130612	0.453811	0.10508	738748	918011	952298	1110000	799565	1010000	1000000	781206	628727	612991	937621	650755	714779	953295	919090	540257	718878	999627	948484	1040000	364165	767828	824244	653582	559123	757965	689681	NA	768099	731405	768764	740117
P52019	Sqle	Squalene monooxygenase	2.53892	0.785317	0.000130612	0.00381161	0.452512	6940000	7630000	12700000	7530000	7020000	10300000	9450000	2520000	8980000	7480000	7640000	3620000	8860000	8290000	4790000	2220000	4000000	3420000	5190000	5320000	7890000	4630000	4690000	6610000	2570000	2830000	4600000	3020000	3800000	3790000	3430000	4180000
P35278	Rab5c	Ras-related protein Rab-5C	0.737827	0.785129	0.000130612	0.057291	0.098838	6320000	6910000	7040000	6810000	7370000	7200000	6920000	6950000	6780000	7050000	6010000	5930000	7080000	6550000	5230000	7210000	5790000	6800000	6250000	7160000	6490000	5830000	7420000	6820000	5960000	5970000	5920000	5330000	6620000	6820000	6440000	6610000
P46656	Fdx1	Adrenodoxin, mitochondrial	3.82383	0.783155	0.000130612	-0.0913152	-0.0544211	56200000	66900000	81200000	66900000	71000000	69800000	79500000	72300000	80900000	73500000	71300000	73400000	76500000	83100000	104000000	70400000	49000000	103000000	95300000	121000000	73600000	109000000	102000000	98300000	101000000	96800000	104000000	101000000	104000000	106000000	126000000	111000000
P63147	Ube2b	Ubiquitin-conjugating enzyme E2 B	0.0109683	0.783155	0.000130612	0.363561	0.423161	5200000	6640000	6300000	4190000	5600000	6680000	8360000	6180000	5870000	5270000	4100000	4430000	6790000	6440000	3290000	3340000	3330000	6880000	8140000	7950000	6180000	4650000	3940000	7990000	3670000	5820000	5480000	3060000	4470000	4250000	8060000	5270000
Q99MN9	Pccb	Propionyl-CoA carboxylase beta chain, mitochondrial	1.3958	0.783155	0.000130612	-0.192415	-0.0205538	47500000	45000000	35200000	36800000	40500000	36000000	38000000	45200000	45800000	46000000	39500000	48200000	43900000	43800000	42800000	47300000	46100000	46000000	45500000	44600000	43800000	47500000	45100000	42700000	47500000	50700000	40400000	46600000	43100000	50000000	44900000	45300000
Q99PT1	Arhgdia	Rho GDP-dissociation inhibitor 1	2.61916	0.783091	0.000130612	-0.00302452	0.238442	53800000	45900000	45400000	48200000	47100000	46400000	48400000	50400000	48900000	47200000	44500000	46500000	48300000	49100000	49400000	43900000	34200000	38300000	42800000	45200000	50500000	46700000	51800000	47400000	39300000	37500000	38300000	29900000	38600000	43900000	42000000	44800000
Q9CQ91	Ndufa3	NADH dehydrogenase [ubiquinone] 1 alpha subcomplex subunit 3	0.389469	0.782678	0.000130612	-0.148119	-0.235597	9590000	9240000	7090000	8570000	8270000	6600000	8540000	9110000	9730000	9230000	10100000	8330000	8950000	9100000	11600000	10100000	1510000	9480000	8090000	10900000	9220000	9630000	11500000	10800000	12200000	11600000	10300000	5990000	11700000	11500000	11000000	10900000
Q9JKS5	Habp4	Intracellular hyaluronan-binding protein 4	3.2329	0.782678	0.000130612	-0.116997	-0.168207	3820000	4510000	4410000	NA	NA	4910000	4160000	4350000	4430000	NA	5410000	4230000	4770000	5210000	4750000	4460000	7060000	4930000	5010000	5680000	4690000	4110000	5260000	6000000	NA	5690000	5870000	5770000	6080000	5750000	6520000	5540000
O88696	Clpp	ATP-dependent Clp protease proteolytic subunit, mitochondrial	2.23548	0.780726	0.000130612	-0.05699	-0.0680454	14400000	13900000	11600000	13700000	12400000	11200000	13600000	14600000	14400000	15000000	13400000	16500000	12400000	14000000	20800000	12700000	10700000	13000000	17700000	18600000	13200000	17500000	18400000	19500000	18000000	15900000	19000000	14500000	19400000	20200000	18200000	18700000
Q8K297	Colgalt1	Procollagen galactosyltransferase 1	0.584653	0.780726	0.000130612	0.167383	0.119183	5090000	5790000	4710000	6260000	6420000	6870000	5770000	6260000	3200000	5670000	5510000	5990000	5320000	5140000	4670000	5410000	4750000	6590000	3530000	5510000	5900000	5210000	5000000	6060000	3760000	4220000	5200000	5410000	5570000	4320000	4670000	5800000
Q9DB20	Atp5po	ATP synthase subunit O, mitochondrial	1.34615	0.780726	0.000130612	-0.0469045	-0.0347189	364000000	363000000	319000000	358000000	337000000	339000000	357000000	337000000	358000000	364000000	364000000	361000000	352000000	355000000	385000000	339000000	342000000	378000000	394000000	399000000	304000000	364000000	343000000	375000000	376000000	370000000	406000000	381000000	359000000	374000000	387000000	384000000
Q9QY81	Nup210	Nuclear pore membrane glycoprotein 210	3.28421	0.780627	0.000130612	0.0826873	0.344133	1790000	1490000	1930000	2040000	1740000	1880000	1890000	1940000	1760000	1330000	1800000	1860000	2200000	1700000	1320000	1860000	1220000	1030000	1450000	1240000	1870000	1880000	1730000	1660000	1120000	1290000	1220000	1080000	1390000	1230000	986140	1600000
O55234	Psmb5	Proteasome subunit beta type-5	6.59313	0.77853	0.000130612	-0.138287	0.0100537	9670000	10800000	9570000	7420000	10200000	10400000	11000000	9880000	9950000	10900000	9910000	11400000	12800000	10900000	12900000	11200000	14400000	16000000	15100000	14400000	11100000	15300000	12600000	13100000	16300000	16300000	14300000	13100000	13300000	14300000	14200000	14600000
P41216;Q8JZR0	Acsl1;Acsl5	Long-chain-fatty-acid--CoA ligase 1	4.57603	0.77853	0.000130612	-0.143611	-0.125851	73300000	80200000	68000000	58400000	90200000	74000000	76000000	87700000	89200000	77700000	73800000	83500000	87700000	81900000	82200000	88500000	98000000	119000000	91500000	96300000	89200000	96100000	83200000	90100000	115000000	110000000	92400000	90300000	96700000	108000000	95700000	109000000
Q3THS6	Mat2a	S-adenosylmethionine synthase isoform type-2	2.02134	0.77853	0.000130612	0.0209596	0.162117	10500000	10300000	10300000	10000000	10500000	9950000	10900000	10600000	10600000	9590000	11700000	9540000	10000000	11300000	7850000	10500000	8440000	10100000	10400000	9490000	9560000	10400000	9940000	10300000	9060000	8690000	9900000	8970000	8070000	8720000	8940000	9240000
O35943	Fxn	Frataxin, mitochondrial	3.50204	0.777896	0.000130612	-0.143787	-0.133782	8640000	9830000	9690000	10200000	9680000	9660000	9440000	10900000	10800000	9770000	10500000	10600000	10200000	12000000	12000000	11500000	11000000	12600000	13200000	13300000	11100000	12800000	12000000	12100000	12700000	13000000	13100000	15200000	15100000	7640000	15000000	14000000
P62874;P62880;P29387;Q61011	Gnb4	Guanine nucleotide-binding protein subunit beta-4	0.162745	0.776518	0.000130612	0.0592778	0.321543	10300000	8440000	7020000	4520000	8770000	7210000	6750000	9610000	7180000	9700000	5800000	9900000	7400000	7620000	6180000	7800000	8250000	10100000	5970000	8620000	10200000	10900000	11500000	8580000	8520000	7470000	5250000	4710000	7510000	7920000	5560000	8350000
P63268;P68134;P62737;P68033	Acta1;Actg2	Actin, gamma-enteric smooth muscle	1.55898	0.773899	0.000130612	0.141438	0.101283	1670000000	1140000000	1260000000	1320000000	1270000000	1350000000	1230000000	1300000000	1180000000	1200000000	1030000000	1300000000	1070000000	1080000000	1370000000	1150000000	775000000	1060000000	1150000000	1120000000	1340000000	1230000000	1210000000	1250000000	1020000000	1010000000	1120000000	985000000	1130000000	1110000000	1210000000	1090000000
P03911	Mtnd4	NADH-ubiquinone oxidoreductase chain 4	0.318631	0.771514	0.000130612	-0.463247	-0.213244	1370000	1230000	891869	683407	1050000	849741	1010000	1290000	1470000	1610000	2240000	1020000	1770000	1370000	1070000	939209	1180000	1570000	2120000	1300000	1080000	1040000	859712	1040000	1340000	1280000	1810000	2250000	1030000	1770000	1050000	1180000
P07724	Alb	Albumin	4.04451	0.771514	0.000130612	0.302699	0.27227	1770000000	1550000000	1770000000	1860000000	1550000000	1330000000	1870000000	1780000000	1120000000	2220000000	1410000000	1370000000	1620000000	1420000000	1450000000	1570000000	987000000	1380000000	1280000000	1050000000	1490000000	1290000000	1250000000	1320000000	810000000	827000000	1350000000	1320000000	1160000000	886000000	1250000000	968000000
Q6GQS1	Slc25a23	Calcium-binding mitochondrial carrier protein SCaMC-3	0.681667	0.771514	0.000130612	-0.227247	-0.12185	5460000	7620000	4160000	5560000	6430000	4750000	6680000	5060000	6410000	7350000	6130000	5990000	5780000	6490000	6510000	7260000	3580000	5560000	4690000	4750000	5860000	5560000	6740000	6050000	6470000	5680000	5770000	4290000	6520000	6030000	6220000	6070000
Q61391	Mme	Neprilysin	5.01807	0.771051	0.000130612	-1.31091	-0.173894	192299	458932	313944	91997.4	80926.4	203233	9186.27	187575	606153	991096	919707	466018	476440	443700	342422	248570	1540000	2020000	1300000	878086	231284	1690000	333623	1120000	1500000	1840000	1420000	1160000	892688	1070000	1520000	1310000
Q8JZK9	Hmgcs1	Hydroxymethylglutaryl-CoA synthase, cytoplasmic	4.61697	0.771051	0.000130612	0.288692	0.463216	24500000	30300000	54800000	24900000	28700000	37400000	35900000	18000000	39800000	15900000	22500000	25100000	27500000	32100000	23200000	14300000	14500000	9880000	12700000	16300000	26500000	11100000	8040000	17500000	9920000	12500000	12300000	5330000	9340000	7110000	9810000	12600000
Q8BQM4	Heatr3	HEAT repeat-containing protein 3	1.82403	0.7692	0.000130612	0.17585	0.487187	1470000	1960000	1220000	1620000	1800000	2020000	2260000	1860000	1410000	1270000	2060000	1750000	1530000	1340000	1710000	1890000	NA	1440000	1860000	1950000	1640000	1660000	1040000	1040000	NA	1520000	1390000	1150000	1170000	1070000	1190000	888614
P03930	Mtatp8	ATP synthase protein 8	1.17989	0.76841	0.000130612	0.00607451	-0.159829	125000000	96300000	102000000	100000000	120000000	131000000	118000000	122000000	137000000	120000000	93300000	106000000	117000000	122000000	142000000	109000000	108000000	120000000	115000000	142000000	100000000	122000000	119000000	127000000	133000000	142000000	131000000	137000000	124000000	126000000	144000000	134000000
Q62393;Q62393-2;Q62393-3	Tpd52	Tumor protein D52	0.150411	0.767623	0.000130612	0.605308	0.0226754	3340000	2170000	2790000	2890000	3630000	3180000	1980000	3510000	2490000	2400000	1860000	2130000	1720000	1610000	3220000	1760000	2350000	1590000	1940000	3470000	2770000	2360000	3420000	3670000	2250000	2600000	2630000	2790000	2300000	2400000	2450000	3430000
Q811U4	Mfn1	Mitofusin-1	0.135339	0.767623	0.000130612	-0.486145	-0.166725	1330000	1480000	1950000	2730000	1350000	2060000	1390000	1160000	1430000	2000000	2540000	1460000	2130000	1830000	2020000	2400000	1820000	2050000	1770000	1740000	1860000	1450000	1370000	749971	NA	1650000	1820000	2210000	1970000	1590000	2090000	2220000
Q9Z2L6	Minpp1	Multiple inositol polyphosphate phosphatase 1	1.52005	0.767623	0.000130612	-0.0191936	-0.196712	660899	1030000	1120000	1120000	1130000	1170000	1300000	862534	1130000	1140000	1620000	858761	1210000	1590000	940667	1100000	675488	855881	1080000	755381	962797	861477	779751	915063	NA	860113	1180000	1200000	984118	901823	862297	1090000
Q91WL5;A2A974;O88833	Cyp4a10;Cyp4a12a;Cyp4a12b	Cytochrome P450 4A12B	3.54792	0.766888	0.000130612	-0.902025	-0.168149	1650000	1110000	825221	1180000	3590000	1320000	1980000	4040000	599211	2660000	6160000	2510000	2890000	2140000	3910000	3300000	7970000	6190000	7520000	3200000	1790000	4650000	2460000	6960000	4270000	12600000	6390000	9170000	5390000	4680000	5790000	9340000
Q5SUC9	Sco1	Protein SCO1 homolog, mitochondrial	0.717397	0.766888	0.000130612	-0.294349	-0.048563	4100000	3840000	9130000	4380000	7460000	6060000	8160000	8630000	7690000	9280000	8600000	7980000	6630000	8630000	6370000	9950000	5690000	8340000	7540000	6910000	8310000	8490000	8580000	9170000	8450000	10400000	8170000	5350000	8770000	7680000	9470000	10300000
O35435	Dhodh	Dihydroorotate dehydrogenase (quinone), mitochondrial	0.312836	0.766698	0.000130612	-0.12181	-0.208678	3020000	3700000	3900000	3870000	3030000	2990000	2880000	3440000	3710000	3970000	3320000	3920000	2940000	3390000	3190000	3650000	2940000	1410000	3680000	3020000	3440000	NA	3190000	2950000	NA	3040000	3510000	3390000	3490000	3470000	3890000	4310000
P48193;P48193-2	Epb41	Protein 4.1	6.90138	0.766698	0.000130612	0.122172	0.112129	12200000	12800000	10900000	11200000	10400000	10000000	13200000	12300000	11100000	12700000	11400000	10400000	11400000	8930000	9620000	8950000	7220000	7420000	8000000	8090000	9700000	8870000	7250000	7780000	6250000	7140000	7120000	7460000	8280000	8830000	8370000	6380000
P26150;Q61767;P24815;O35469;Q61694;P26149	Hsd3b1;Hsd3b2;Hsd3b3;Hsd3b5;Hsd3b6	3 beta-hydroxysteroid dehydrogenase/Delta 5-->4-isomerase type 6	7.47053	0.763533	0.000130612	-0.0830045	-0.242122	1470000	3690000	3670000	1860000	3410000	3710000	1850000	2500000	3670000	4090000	2980000	3180000	2010000	2420000	28900000	3080000	23100000	22500000	23000000	32400000	3790000	26700000	26700000	26800000	28800000	30100000	28500000	24700000	28000000	31200000	30200000	30600000
P70670;Q60817	Naca	Nascent polypeptide-associated complex subunit alpha, muscle-specific form	1.27555	0.761781	0.000130612	0.067323	0.0998227	18200000	17600000	14900000	14300000	17000000	15300000	17900000	15900000	15600000	17300000	14000000	16700000	15800000	16300000	15600000	15500000	17200000	17700000	18400000	18200000	16800000	19200000	19000000	17300000	17700000	18100000	14200000	16300000	14000000	18900000	15900000	17200000
Q61207	Psap	Prosaposin	1.02154	0.761781	0.000130612	-0.116058	-0.110212	36200000	27200000	29600000	30800000	27700000	21300000	26600000	31200000	30400000	45200000	33000000	29700000	23900000	26700000	38800000	31700000	13400000	31300000	35800000	41600000	25700000	36000000	37500000	37900000	34100000	37100000	44800000	29800000	43500000	37100000	40400000	41300000
P62320	Snrpd3	Small nuclear ribonucleoprotein Sm D3	0.206269	0.761163	0.000130612	0.0737641	0.300866	20400000	19800000	14800000	15700000	13500000	11900000	16400000	18100000	14200000	16100000	14800000	18800000	15700000	14500000	14100000	18900000	17100000	14800000	16900000	16000000	18900000	17700000	21900000	13300000	14300000	15500000	11900000	15400000	12600000	16400000	12800000	13300000
Q62422	Ostf1	Osteoclast-stimulating factor 1	0.281951	0.761163	0.000130612	0.162855	0.170626	8910000	8060000	10400000	10300000	9540000	10300000	9290000	8870000	7650000	2450000	9780000	8170000	8650000	8720000	7550000	9180000	5120000	9620000	8590000	8190000	9430000	9790000	7300000	9510000	6320000	7790000	8020000	6950000	9510000	7990000	8040000	8350000
Q91XF0	Pnpo	Pyridoxine-5'-phosphate oxidase	1.4953	0.760473	0.000130612	-0.142958	-0.138529	64300000	72100000	58700000	65300000	65400000	59500000	59900000	67000000	69900000	70800000	74300000	72300000	73500000	75700000	60100000	66700000	40400000	56100000	56400000	52300000	71000000	58700000	69800000	67500000	65400000	61200000	62700000	50900000	65900000	61100000	69800000	64000000
Q91ZV0;Q91ZV0-3	Mia2	Melanoma inhibitory activity protein 2	0.237978	0.760473	0.000130612	-0.0798007	-0.0843163	9950000	10300000	9850000	10300000	11500000	10800000	11300000	11100000	10200000	11800000	10500000	10100000	10400000	11800000	12300000	11800000	8820000	10900000	11600000	10300000	11500000	10300000	10700000	11600000	11000000	11600000	11100000	10100000	11500000	12100000	13000000	11400000
Q9D6S7	Mrrf	Ribosome-recycling factor, mitochondrial	0.373379	0.760473	0.000130612	-0.138942	-0.414065	6910000	7380000	5110000	7180000	5530000	5850000	5430000	7490000	7790000	6240000	5520000	7980000	7190000	8850000	5800000	6860000	1100000	5760000	7710000	4820000	5140000	5810000	7540000	5370000	5760000	6610000	7340000	3920000	7940000	7490000	8350000	7820000
O54950	Prkag1	5'-AMP-activated protein kinase subunit gamma-1	0.498586	0.759828	0.000130612	-0.319861	-0.347923	2030000	2710000	1140000	2870000	2050000	2140000	2810000	2010000	2780000	2450000	2060000	2160000	3250000	3070000	2190000	3190000	1830000	2570000	1500000	2130000	2850000	1910000	1640000	1730000	2920000	2390000	2480000	2370000	1190000	2260000	2330000	3040000
P15327	Bpgm	Bisphosphoglycerate mutase	2.2384	0.758005	0.000130612	0.471965	0.52522	4620000	4050000	4880000	3900000	4340000	2150000	5910000	4720000	1290000	6950000	2230000	3810000	4340000	2480000	4240000	2650000	2100000	2810000	2090000	1520000	2630000	3800000	3710000	4390000	870267	1080000	2100000	3210000	2580000	1680000	2720000	849120
P22599	Serpina1b	Alpha-1-antitrypsin 1-2	2.20321	0.756359	0.000130612	0.178848	0.170885	28200000	21200000	23300000	23500000	21300000	18800000	24600000	21200000	14600000	23100000	19400000	16700000	20600000	16800000	22500000	20000000	6650000	19400000	22400000	19500000	17000000	20200000	17300000	18200000	14200000	14000000	19000000	17100000	18300000	16300000	17800000	13000000
P19973;P19973-2	Lsp1	Isoform 2 of Lymphocyte-specific protein 1	1.67506	0.756086	0.000130612	0.0163018	0.0330824	19900000	21900000	22000000	24500000	22500000	22700000	25900000	21500000	18600000	19200000	NA	22000000	NA	22100000	25200000	NA	18300000	18600000	22700000	18900000	19600000	21600000	22000000	20100000	7840000	NA	19400000	NA	14700000	NA	20500000	19900000
P33267	Cyp2f2	Cytochrome P450 2F2	7.37137	0.756086	0.000130612	-0.19418	-0.0456719	84200000	88400000	78900000	66500000	83800000	70500000	67000000	73800000	95600000	90500000	85500000	89200000	82600000	82700000	152000000	80900000	146000000	148000000	202000000	192000000	75500000	174000000	190000000	168000000	171000000	174000000	179000000	155000000	172000000	230000000	192000000	186000000
P35700	Prdx1	Peroxiredoxin-1	3.56038	0.756086	0.000130612	-0.051024	-0.0432532	1150000000	1210000000	1180000000	1290000000	1330000000	1310000000	1360000000	1150000000	1300000000	1290000000	1370000000	1270000000	1320000000	1300000000	1270000000	1270000000	1150000000	1150000000	1230000000	1140000000	1200000000	1110000000	1060000000	1150000000	1180000000	1190000000	1250000000	1120000000	1100000000	1240000000	1150000000	1270000000
P56213	Gfer	FAD-linked sulfhydryl oxidase ALR	0.00879865	0.756086	0.000130612	-0.14439	-0.0345277	13400000	13200000	12000000	14700000	13800000	12900000	13400000	12700000	14700000	14400000	15600000	14700000	14100000	15600000	15300000	13200000	3550000	12500000	16300000	14500000	14400000	14600000	14100000	14900000	14400000	14600000	15700000	13100000	14900000	15300000	15700000	14700000
Q9CY27	Tecr	Very-long-chain enoyl-CoA reductase	0.00898802	0.756086	0.000130612	-0.0477757	-0.123631	30600000	29600000	29800000	27800000	30800000	29500000	29800000	28800000	35300000	30300000	32700000	33400000	30600000	29900000	25100000	30800000	31900000	31300000	27600000	28800000	32500000	28200000	27000000	27900000	32600000	30900000	33500000	30600000	31200000	29400000	27400000	34500000
P20152;P31001	Des;Vim	Vimentin	1.44522	0.756031	0.000130612	0.128777	0.138279	35700000	19200000	17400000	29800000	20300000	24200000	16200000	32500000	15700000	28500000	21700000	19000000	21700000	24600000	14600000	17800000	18800000	17100000	16000000	18700000	23500000	17500000	25900000	18500000	17300000	16400000	9710000	19600000	16500000	12100000	18800000	18400000
Q8K182	C8a	Complement component C8 alpha chain	4.55691	0.756031	0.000130612	0.335834	-0.448335	197815	639044	590731	NA	392079	191955	NA	312381	NA	413805	NA	91157	NA	NA	2700000	144357	2300000	1680000	2120000	3100000	307885	2130000	3640000	2260000	2660000	2630000	2260000	2370000	3470000	3330000	3590000	3520000
Q9D1I5	Mcee	Methylmalonyl-CoA epimerase, mitochondrial	0.683681	0.756031	0.000130612	-0.0862998	-0.121609	14800000	15900000	14900000	9930000	14400000	14100000	14200000	15300000	19700000	15600000	11500000	16100000	14300000	16400000	15400000	13200000	13100000	16700000	15500000	16400000	14500000	12800000	15500000	15200000	14100000	16900000	16000000	16400000	17700000	16500000	17200000	17000000
Q8R2Y8	Ptrh2	Peptidyl-tRNA hydrolase 2, mitochondrial	5.00451	0.754043	0.000130612	-0.136314	-0.0675332	7650000	7660000	7380000	7130000	7860000	7780000	8300000	8620000	7660000	8520000	8560000	8180000	8530000	7140000	9240000	8450000	8210000	10300000	10200000	9430000	7950000	10300000	9350000	9350000	11100000	9350000	9580000	9560000	10100000	10700000	10600000	8730000
O08966	Slc22a1	Solute carrier family 22 member 1	1.01943	0.753731	0.000130612	-0.20847	-0.0867116	11400000	10200000	11100000	12400000	13500000	12500000	13700000	10100000	13100000	15600000	14000000	15000000	13500000	12700000	10700000	15300000	11100000	12500000	12700000	10400000	13500000	10600000	8890000	11500000	10400000	11600000	13100000	8980000	12500000	15000000	10900000	12400000
Q80YD1	Supv3l1	ATP-dependent RNA helicase SUPV3L1, mitochondrial	0.257885	0.753731	0.000130612	-0.458858	-0.260865	390575	197634	520495	321326	418643	272403	231447	584148	632476	609868	467274	304064	800546	511201	338340	438779	394856	396508	341754	443353	145641	453399	386569	318956	574708	640922	96398.5	316332	473673	299446	462628	620158
Q9CQE1	Nipsnap3b	Protein NipSnap homolog 3B	2.90864	0.753731	0.000130612	-0.0897386	-0.0517964	9100000	8760000	6090000	8710000	8430000	8280000	9270000	8360000	9380000	10300000	7770000	8310000	8940000	10300000	8780000	9300000	8980000	11000000	10700000	10200000	8100000	10200000	9770000	9660000	11000000	9630000	8960000	11800000	10400000	11000000	10300000	10300000
P28666	Mug2	Murinoglobulin-2	1.15696	0.753575	0.000130612	-0.35586	-0.307916	651343	1210000	1050000	610426	693931	1170000	848811	1060000	817835	1330000	1100000	1100000	889761	2100000	1860000	1560000	790530	1200000	1380000	1810000	1500000	1310000	1240000	1740000	1190000	1590000	2140000	1070000	1740000	671318	1830000	1910000
Q5XJY5	Arcn1	Coatomer subunit delta	1.64768	0.753187	0.000130612	0.113287	0.131245	19200000	20600000	17700000	19000000	20000000	17700000	19200000	20400000	17100000	18100000	17500000	17700000	17000000	17800000	19300000	19600000	21800000	20200000	21200000	20800000	17500000	21600000	20500000	20600000	20800000	20900000	18000000	17200000	18800000	23700000	18600000	19000000
Q8CCH2	Nhlrc3	NHL repeat-containing protein 3	3.1787	0.753187	0.000130612	-0.323697	-0.341668	2160000	2500000	2390000	2300000	2030000	3670000	3440000	3710000	3060000	NA	NA	NA	NA	2670000	NA	3580000	2180000	3980000	6390000	4840000	2190000	3410000	5760000	4440000	5240000	4000000	4540000	5430000	5240000	5860000	6270000	5910000
Q8VD57	Sft2d2	Vesicle transport protein SFT2B	0.692309	0.752331	0.000130612	-1.11506	-0.529324	NA	45819.8	NA	51718.9	235668	223966	NA	NA	424445	368134	74696.6	363665	285956	145122	307030	290113	169920	NA	202460	267185	417188	307144	322385	NA	NA	414451	110199	287447	486738	NA	490381	NA
Q52KI8;Q52KI8-2	Srrm1	Serine/arginine repetitive matrix protein 1	0.204296	0.750105	0.000130612	0.303281	0.815021	515273	459736	553513	690261	308625	NA	411538	770971	474478	360684	569117	522920	250507	75674.2	479273	208743	NA	221898	74598.7	415455	679521	552623	571320	677672	314111	309628	378901	NA	605925	222611	184692	379592
Q62376	Snrnp70	U1 small nuclear ribonucleoprotein 70 kDa	2.94232	0.749438	0.000130612	0.129477	0.0371466	11600000	10600000	11800000	13400000	10900000	11100000	11700000	13100000	10700000	10200000	12800000	11600000	10600000	11000000	8970000	8340000	8360000	9150000	9950000	10300000	10000000	10900000	9510000	9720000	8590000	8850000	9640000	10600000	10200000	8260000	9530000	10100000
O54988;O54988-2	Slk	STE20-like serine/threonine-protein kinase	1.13738	0.749418	0.000130612	0.205494	0.411988	774258	899890	686413	1240000	951163	1060000	1250000	728803	751115	898211	938480	802655	982028	727276	211439	NA	839932	NA	785688	520094	685784	NA	1010000	NA	512049	760319	597215	981553	337976	627655	519136	583811
Q61074	Ppm1g	Protein phosphatase 1G	0.205449	0.749414	0.000130612	0.155651	0.166897	1720000	1460000	1650000	2110000	1680000	1800000	1850000	2050000	1610000	1550000	1480000	1650000	1090000	1770000	1700000	1490000	1270000	1090000	1780000	1670000	1860000	1790000	2060000	1800000	1590000	1520000	1560000	1800000	1690000	1040000	1590000	1620000
P11499	Hsp90ab1	Heat shock protein HSP 90-beta	4.13439	0.747547	0.000130612	0.0948879	0.0361769	502000000	530000000	457000000	481000000	525000000	472000000	493000000	424000000	524000000	457000000	443000000	476000000	455000000	442000000	422000000	465000000	391000000	420000000	453000000	436000000	475000000	428000000	366000000	415000000	418000000	415000000	420000000	374000000	369000000	430000000	381000000	412000000
Q9DC61	Pmpca	Mitochondrial-processing peptidase subunit alpha	1.7319	0.746328	0.000130612	-0.0124214	-0.0599821	9380000	10600000	9920000	10200000	9540000	9890000	9610000	9770000	9130000	9820000	9860000	10400000	9970000	9720000	12100000	10200000	9040000	9740000	10400000	10800000	9570000	11000000	11300000	11000000	11300000	11100000	11000000	10300000	10800000	11200000	11000000	11500000
Q9JHE3	Asah2	Neutral ceramidase	0.0865251	0.746328	0.000130612	-0.652962	-0.138273	129088	187783	116637	79837.5	173854	134818	153613	174819	237740	282453	138645	215787	118807	308003	91414.9	294240	171349	93776.5	48851.5	215402	88997.5	129347	244575	192727	NA	157321	165471	283843	117423	57126.7	212751	346386
Q8VDQ1;Q8VDQ1-2	Ptgr2	Prostaglandin reductase 2	0.409343	0.745879	0.000130612	-0.15679	-0.130453	14500000	16900000	17500000	15300000	16200000	18000000	15100000	17400000	18600000	16300000	18300000	19200000	18900000	18900000	15500000	17100000	6470000	18500000	15000000	16600000	18800000	17200000	13500000	15100000	19200000	17500000	19200000	13500000	19000000	16000000	17200000	15800000
P63038	Hspd1	60 kDa heat shock protein, mitochondrial	0.147683	0.744283	0.000130612	-0.074987	-0.026682	359000000	389000000	363000000	370000000	367000000	360000000	387000000	364000000	369000000	382000000	402000000	367000000	364000000	388000000	421000000	391000000	285000000	345000000	376000000	385000000	374000000	360000000	379000000	385000000	380000000	370000000	401000000	325000000	365000000	407000000	444000000	384000000
Q811J3	Ireb2	Iron-responsive element-binding protein 2	3.71561	0.743216	0.000130612	0.0502473	-0.211978	299604	106637	107202	102233	371277	553673	405884	359482	311862	324664	513961	517159	303193	298141	577736	268595	732896	563998	515303	524935	417137	596842	372901	519824	NA	721130	605059	532185	543235	509552	698323	723751
O08810;P58252	Eef2;Eftud2	116 kDa U5 small nuclear ribonucleoprotein component	0.740823	0.743071	0.000130612	0.172882	0.0423463	117000000	122000000	115000000	101000000	120000000	127000000	111000000	105000000	119000000	106000000	93900000	99800000	90400000	107000000	128000000	99100000	104000000	132000000	106000000	147000000	109000000	120000000	122000000	137000000	120000000	115000000	102000000	87200000	113000000	126000000	121000000	120000000
Q6ZQ08;Q6ZQ08-2;Q6ZQ08-4	Cnot1	CCR4-NOT transcription complex subunit 1	0.315711	0.741457	0.000130612	0.050405	0.153351	2200000	2130000	2150000	2470000	2470000	2670000	2300000	2360000	2280000	2390000	2040000	2220000	2020000	2190000	2460000	2470000	2540000	2110000	2410000	2350000	2390000	2370000	2390000	2120000	1960000	2000000	2140000	2680000	2170000	2150000	2140000	1910000
Q60648	Gm2a	Ganglioside GM2 activator	0.242313	0.741446	0.000130612	-0.0452608	-0.265264	6740000	5310000	7130000	6990000	6660000	7420000	7640000	7370000	8630000	6660000	6930000	7400000	7170000	9130000	5100000	8240000	3630000	6280000	6430000	7150000	8000000	6190000	6560000	6500000	6060000	6540000	8300000	7620000	8140000	6330000	8290000	7920000
A2AGT5;A2AGT5-2;A2AGT5-3	Ckap5	Cytoskeleton-associated protein 5	0.148355	0.738848	0.000130612	0.0819934	0.080761	1600000	1900000	1660000	1880000	1890000	2180000	1450000	1740000	1710000	1750000	1240000	1880000	1840000	1450000	1710000	1640000	1830000	1640000	1770000	1720000	1840000	1610000	1680000	1990000	1640000	1530000	1660000	1810000	1470000	1740000	1830000	1180000
P62897	Cycs	Cytochrome c, somatic	4.75174	0.738848	0.000130612	-0.0414596	-0.109804	184000000	174000000	151000000	164000000	154000000	169000000	174000000	176000000	162000000	180000000	183000000	182000000	167000000	162000000	204000000	173000000	208000000	178000000	215000000	184000000	181000000	232000000	180000000	233000000	212000000	211000000	200000000	244000000	227000000	206000000	242000000	202000000
Q91ZJ5;Q91ZJ5-2	Ugp2	UTP--glucose-1-phosphate uridylyltransferase	2.24665	0.738848	0.000130612	-0.0942153	-0.0400774	165000000	142000000	158000000	153000000	166000000	182000000	169000000	161000000	163000000	156000000	173000000	171000000	195000000	175000000	177000000	185000000	175000000	174000000	182000000	190000000	179000000	186000000	173000000	176000000	185000000	192000000	181000000	184000000	174000000	171000000	185000000	176000000
Q8VEH6;Q8VEH6-2	Cbwd1	COBW domain-containing protein 1	0.190764	0.738165	0.000130612	-0.298391	-0.382908	248350	245184	244395	430383	335044	288711	211408	271640	326154	334360	370371	229744	298775	253275	456918	313315	276244	153526	451021	280894	340082	224553	297738	273954	NA	365342	430510	440436	363245	294614	336772	274172
Q9CXN7	Pbld2	Phenazine biosynthesis-like domain-containing protein 2	1.10826	0.738165	0.000130612	-0.0536832	-0.101836	62500000	65200000	71500000	68600000	72600000	71200000	74900000	65600000	69200000	71200000	74800000	77500000	80200000	71300000	62900000	73800000	58000000	76700000	82100000	73700000	70900000	77200000	65600000	79500000	84400000	82700000	83700000	63800000	78700000	73500000	83600000	77700000
Q91YY5;Q9EP96;Q9QXZ6	Slco1a1;Slco1a4	Solute carrier organic anion transporter family member 1A4	3.13036	0.738165	0.000130612	-0.648723	-0.370491	2670000	2420000	NA	NA	NA	1150000	NA	2970000	4030000	3990000	NA	2500000	NA	NA	10900000	2990000	5690000	7000000	6340000	9500000	NA	6010000	7410000	6660000	4940000	8700000	8550000	9040000	8670000	7750000	9050000	7300000
P61979;P61979-2;P61979-3	Hnrnpk	Isoform 3 of Heterogeneous nuclear ribonucleoprotein K	2.62573	0.736918	0.000130612	0.069709	0.116499	90600000	90200000	98200000	104000000	94500000	88100000	96300000	105000000	89000000	97000000	92100000	85400000	91200000	101000000	85600000	90600000	72900000	86500000	81700000	89700000	96900000	86900000	93400000	90400000	79000000	80500000	82400000	73100000	89000000	79800000	93200000	82700000
P50427	Sts	Steryl-sulfatase	5.16691	0.735969	0.000130612	-0.186219	-0.064321	11000000	9620000	11300000	11200000	12000000	10700000	12600000	13600000	8520000	14000000	11500000	13800000	12400000	11900000	14000000	13200000	13400000	17300000	16000000	18300000	10600000	15400000	17500000	16900000	15600000	17500000	15600000	21500000	18100000	16900000	15800000	20800000
O08583;O08583-2;Q9JJW6;Q9JJW6-2	Alyref	THO complex subunit 4	1.56582	0.735163	0.000130612	0.0826986	0.0995357	17800000	16800000	18900000	19100000	17700000	18100000	17000000	19000000	16300000	17000000	18800000	17100000	16900000	18500000	15900000	16300000	16300000	14500000	15500000	16300000	18800000	16700000	17900000	17900000	13700000	12700000	15000000	18700000	16600000	14700000	17900000	15800000
P14576	Srp54	Signal recognition particle 54 kDa protein	0.0630997	0.735163	0.000130612	0.18859	0.037451	8880000	8360000	9060000	7700000	8670000	7720000	7680000	7880000	8140000	7380000	6750000	7050000	6750000	7200000	5080000	7820000	5800000	8580000	7950000	8320000	7570000	8600000	8050000	6880000	7280000	7680000	7910000	5820000	8460000	8810000	8110000	7560000
Q8BS35;Q8BS35-2;Q8BS35-3	Agmo	Alkylglycerol monooxygenase	1.7422	0.735163	0.000130612	-0.129199	-0.155768	2450000	2410000	2450000	2460000	2550000	2510000	2750000	1750000	2710000	2910000	3110000	2420000	2460000	2660000	1850000	2880000	2250000	2250000	2330000	1330000	2470000	1940000	1960000	1910000	2590000	2460000	2500000	2420000	2270000	1950000	2050000	2250000
Q91VR5	Ddx1	ATP-dependent RNA helicase DDX1	0.0338587	0.735163	0.000130612	0.0808444	0.0161197	19400000	19000000	19000000	18100000	18300000	18400000	17900000	17400000	18800000	18300000	16500000	17400000	17200000	17300000	17600000	17300000	18600000	17400000	18100000	19000000	17900000	18200000	17300000	17600000	16900000	17300000	17800000	17800000	18700000	19300000	17300000	18100000
Q5SSL4;Q5SSL4-2;Q5SSL4-3;Q5SSL4-4;Q6PAJ1	Bcr	Breakpoint cluster region protein	1.42054	0.73453	0.000130612	0.202313	0.146508	390617	441706	509509	362936	321954	384818	330304	498953	371570	380713	356111	400184	317863	307091	255378	196231	453476	233093	288792	146461	330446	268118	341559	403770	265912	280136	304813	374088	189943	279305	189321	347579
Q8QZY1	Eif3l	Eukaryotic translation initiation factor 3 subunit L	0.642069	0.73453	0.000130612	0.0602351	0.126912	13100000	12300000	12100000	13900000	13700000	14500000	14200000	13200000	13200000	12800000	13000000	11500000	12000000	12300000	14800000	13600000	14200000	12400000	15500000	14800000	13200000	13800000	14400000	14300000	12200000	13400000	12800000	12900000	13500000	15100000	12500000	13200000
Q99LX0	Park7	Parkinson disease protein 7 homolog	2.39453	0.73366	0.000130612	-0.0312509	-0.0569559	192000000	192000000	214000000	216000000	204000000	211000000	207000000	201000000	204000000	195000000	211000000	209000000	225000000	228000000	244000000	206000000	218000000	228000000	232000000	229000000	215000000	238000000	205000000	219000000	234000000	247000000	252000000	211000000	231000000	210000000	247000000	222000000
Q5U458	Dnajc11	DnaJ homolog subfamily C member 11	1.4505	0.733175	0.000130612	-0.0422282	-0.189195	15300000	15400000	13700000	14800000	15400000	12800000	15200000	15100000	15500000	15200000	14500000	15900000	16000000	14400000	16800000	15700000	14200000	15600000	17000000	17800000	13500000	17100000	15700000	15700000	16200000	17700000	18000000	11700000	18700000	19700000	17800000	18600000
Q99M04	Lias	Lipoyl synthase, mitochondrial	1.98694	0.732356	0.000130612	-0.20967	-0.256596	1100000	924833	831103	1090000	774116	1130000	805926	1200000	1120000	1270000	1210000	672369	776688	1510000	1340000	854267	1770000	1300000	1360000	1330000	804675	676833	1320000	1280000	2060000	1770000	1230000	1000000	1360000	1910000	1240000	2070000
Q6RHR9;Q6RHR9-2;Q6RHR9-3	Magi1	Membrane-associated guanylate kinase, WW and PDZ domain-containing protein 1	0.21252	0.732272	0.000130612	-0.483676	-0.436558	423629	221645	450692	272028	288401	330336	155433	460757	481399	266658	444730	420451	360366	469277	297044	556581	148382	219550	187347	340582	526482	573933	455329	365946	589773	495830	507769	171735	432287	506134	405134	460365
Q8R4X3	Rbm12	RNA-binding protein 12	0.814274	0.732272	0.000130612	0.608651	0.450143	397116	769651	854808	800915	621025	758950	401257	803373	390874	634779	719133	549186	428933	324170	657552	453285	268351	361503	693908	785249	654678	524616	351552	640267	501425	700356	267378	351235	332703	554341	226302	607129
Q922D4;Q922D4-2;Q922D4-3;Q922D4-4	Ppp6r3	Serine/threonine-protein phosphatase 6 regulatory subunit 3	0.88425	0.732272	0.000130612	0.140863	0.0853321	3200000	3160000	3360000	2890000	3270000	3250000	2770000	3370000	2690000	3530000	2990000	2580000	2930000	3020000	2920000	2790000	3120000	2760000	3080000	2610000	3230000	2860000	2850000	3060000	2810000	2890000	3270000	3290000	2520000	2110000	2770000	2330000
Q9CXI0	Coq5	2-methoxy-6-polyprenyl-1,4-benzoquinol methylase, mitochondrial	0.277964	0.732272	0.000130612	-0.112475	-0.378866	828333	783678	1610000	1860000	2070000	1720000	890234	1930000	1670000	1510000	1930000	1780000	2040000	1910000	1820000	1510000	1360000	970695	1710000	2260000	1550000	1220000	2050000	1580000	1220000	2160000	2520000	2230000	1110000	1900000	2090000	1980000
Q9CRB9	Chchd3	MICOS complex subunit Mic19	1.90542	0.730242	0.000130612	-0.0236029	-0.0635165	22500000	23900000	23800000	24600000	25400000	26500000	24500000	24000000	22400000	25000000	24300000	22300000	24200000	25500000	28700000	26100000	24900000	27300000	24700000	26200000	24400000	26200000	23500000	26500000	26600000	26700000	26700000	27400000	28400000	26600000	31500000	25400000
Q3TLP5;Q3TLP5-3	Echdc2	Enoyl-CoA hydratase domain-containing protein 2, mitochondrial	7.43005	0.72893	0.000130612	-0.0923402	-0.073657	24800000	24700000	21400000	22700000	21000000	21400000	24200000	27600000	24600000	22200000	24100000	27000000	25400000	25600000	42900000	24200000	35900000	39600000	44400000	41100000	26400000	44200000	49100000	42900000	46400000	48000000	42200000	46600000	41400000	42200000	40900000	46200000
Q5BLK4	Tut7	Terminal uridylyltransferase 7	0.0832277	0.72893	0.000130612	0.414328	0.51894	1130000	926902	1060000	607199	1210000	801734	944092	521921	517784	757801	679103	712939	690997	395783	812885	775316	881306	457188	1000000	1170000	1080000	450204	682230	789322	448913	1050000	386450	1140000	527749	545660	620245	870449
Q61586	Gpam	Glycerol-3-phosphate acyltransferase 1, mitochondrial	3.09317	0.72893	0.000130612	-0.277311	-0.141406	6160000	7390000	7190000	8110000	7150000	7960000	7890000	7160000	8330000	7260000	9810000	8360000	9940000	9310000	7850000	9390000	12500000	13700000	10400000	8830000	7450000	10300000	8150000	8530000	10600000	12200000	12500000	9960000	10500000	9460000	8180000	11800000
Q8BRF7;Q8BRF7-2;Q8BRF7-3	Scfd1	Sec1 family domain-containing protein 1	0.222268	0.72893	0.000130612	0.185715	0.175383	8260000	8660000	10100000	9530000	9380000	9140000	8380000	8560000	8830000	7940000	7890000	7760000	5960000	7120000	11700000	7680000	8990000	9080000	8260000	11400000	7580000	9790000	10700000	10000000	9480000	8560000	7840000	4840000	8150000	11100000	7870000	8910000
P13516	Scd1	Acyl-CoA desaturase 1	1.95435	0.728731	0.000130612	-0.731994	-0.893017	3870000	3450000	4270000	6880000	2080000	5890000	5260000	3090000	13300000	3530000	5580000	6940000	6580000	6410000	10500000	7090000	3490000	23000000	13100000	7180000	4990000	9770000	6520000	9190000	22900000	21900000	20300000	4550000	17000000	5830000	6030000	13400000
P84099	Rpl19	60S ribosomal protein L19	0.12979	0.728731	0.000130612	-0.144705	-0.114035	127000000	123000000	94200000	107000000	111000000	91700000	111000000	105000000	134000000	113000000	140000000	128000000	91100000	105000000	131000000	99400000	70700000	94500000	121000000	100000000	110000000	123000000	123000000	128000000	127000000	123000000	132000000	91800000	133000000	133000000	121000000	123000000
Q64442	Sord	Sorbitol dehydrogenase	0.459588	0.726836	0.000130612	-0.100577	0	668000000	690000000	664000000	656000000	707000000	695000000	743000000	697000000	708000000	737000000	760000000	748000000	784000000	724000000	706000000	765000000	635000000	770000000	749000000	722000000	770000000	771000000	686000000	738000000	742000000	789000000	748000000	627000000	733000000	739000000	745000000	753000000
Q8BMS4	Coq3	Ubiquinone biosynthesis O-methyltransferase, mitochondrial	1.67172	0.726836	0.000130612	-0.22097	-0.209399	2980000	4030000	3530000	2600000	2820000	2210000	2550000	4250000	3450000	3800000	2730000	3570000	3040000	3370000	3390000	3130000	2110000	3780000	3600000	4270000	2990000	3570000	4070000	3530000	3750000	4680000	4180000	3250000	3880000	4470000	4840000	4110000
Q8VCU1;Q8VCU1-2	Ces3b	Carboxylesterase 3B	3.86355	0.726836	0.000130612	-0.148975	-0.0289514	43500000	43400000	37300000	36300000	41300000	39000000	34700000	35000000	51800000	50700000	39900000	42000000	39800000	42600000	79000000	35700000	47800000	51800000	69400000	69500000	43000000	55600000	62800000	63300000	56800000	56300000	64200000	58800000	59300000	73300000	61500000	66900000
Q99M87;Q99M87-2;Q99M87-3	Dnaja3	DnaJ homolog subfamily A member 3, mitochondrial	0.395821	0.726836	0.000130612	0.0271118	-0.0974658	18700000	19000000	19400000	16900000	17900000	20500000	18900000	14700000	18200000	19500000	18500000	17600000	18000000	19600000	23600000	18400000	14900000	17900000	19100000	21300000	18100000	17500000	20500000	19200000	18800000	21000000	18300000	19600000	19800000	21000000	23700000	20000000
Q8VE97;Q3TWW8;O35326	Srsf5;Srsf6	Serine/arginine-rich splicing factor 5	2.58185	0.726452	0.000130612	0.107011	0.00572499	59400000	53300000	60400000	57900000	57600000	55700000	58200000	63500000	52600000	51900000	54200000	53600000	54200000	55000000	54700000	50700000	47800000	45600000	50700000	52300000	56900000	47700000	55700000	50300000	43900000	47800000	44200000	58800000	54600000	45800000	52800000	54400000
Q8K441	Abca6	ATP-binding cassette sub-family A member 6	1.92778	0.726452	0.000130612	-0.164915	-0.0839161	9650000	10400000	8430000	9150000	9820000	9040000	9260000	9700000	10300000	11500000	10600000	10600000	10600000	9800000	6890000	11200000	8260000	7510000	8390000	7830000	10700000	8270000	8540000	6840000	8300000	8680000	8540000	10600000	9660000	8540000	8930000	8840000
Q9DBL7	Coasy	Bifunctional coenzyme A synthase	1.92384	0.726331	0.000130612	-0.0642494	-0.105426	26200000	28100000	25600000	23000000	28100000	24700000	26500000	26600000	27700000	27400000	27300000	29000000	27100000	25800000	28100000	27900000	29700000	31100000	26300000	27600000	25700000	30100000	27200000	27800000	30700000	30500000	29800000	26100000	29800000	28400000	27100000	29900000
P43274;P43275;P43277;P15864	H1-2;H1-4	Histone H1.2	1.17713	0.726075	0.000130612	0.056034	0.16316	117000000	104000000	73700000	99300000	106000000	98900000	115000000	117000000	106000000	112000000	99000000	103000000	90600000	105000000	41400000	50400000	76100000	65500000	78900000	75200000	100000000	96200000	109000000	91300000	69800000	72800000	55100000	91700000	79200000	34200000	89700000	95200000
Q8BVU5	Nudt9	ADP-ribose pyrophosphatase, mitochondrial	0.0260452	0.725674	0.000130612	-0.393548	-0.274175	NA	1460000	NA	895729	700616	1370000	554476	992184	NA	1190000	1310000	1240000	NA	NA	736485	1460000	1140000	1030000	1140000	304230	1350000	1120000	928608	663329	986134	1470000	1490000	1380000	1320000	1200000	1280000	751119
Q9EPB5	Serhl	Serine hydrolase-like protein	0.20622	0.721651	0.000130612	-0.488713	-0.120486	677197	944182	372462	348170	557349	NA	754997	794780	888295	900475	883841	1140000	615013	1000000	1170000	1070000	NA	780538	688650	510919	1190000	1000000	1090000	799005	1240000	953051	714114	NA	868599	872440	843260	508360
Q9DBW0	Cyp4v2	Cytochrome P450 4V2	5.62901	0.717571	0.000130612	-0.206766	-0.0679768	15600000	16300000	13400000	14900000	16300000	16800000	14700000	14200000	18300000	20100000	16900000	18600000	14700000	15500000	42700000	16800000	31400000	23200000	41600000	41000000	17000000	30900000	42100000	37000000	34300000	34500000	37700000	35700000	36000000	48200000	42900000	33400000
P28271	Aco1	Cytoplasmic aconitate hydratase	0.688156	0.717345	3.85731e-16	-0.0961119	-0.0357958	65900000	71600000	66700000	65300000	73600000	66700000	70800000	68300000	70400000	68000000	73200000	76200000	77000000	71100000	62900000	73900000	68700000	74000000	71900000	71400000	69900000	76100000	63000000	72700000	81800000	78700000	73400000	66200000	75900000	71600000	70400000	73500000
Q60770;Q60770-2	Stxbp3	Syntaxin-binding protein 3	5.58489	0.715169	0.000130612	0.141383	0.243623	3990000	4170000	3750000	4150000	3830000	3160000	4720000	3090000	3490000	3600000	3890000	3060000	4590000	3200000	2810000	3900000	2460000	2220000	2560000	2360000	3560000	3260000	2710000	2210000	1930000	2530000	2990000	1910000	2560000	2090000	2150000	1720000
Q6PFD9	Nup98	Nuclear pore complex protein Nup98-Nup96	1.10107	0.714453	0.000130612	0.326429	0.0681863	1760000	1460000	1330000	2040000	1570000	1130000	1690000	1640000	955335	1540000	950226	1110000	1310000	1250000	1550000	1470000	1750000	749881	1380000	1140000	1130000	879011	1780000	1170000	952682	1240000	1480000	1490000	985404	800716	1210000	993362
[truncated: 2,903 more rows]
